# Supplementary material for: Spatiotemporal dynamics of ethylene biosynthesis shape infection and nodule initiation in Medicago truncatula
Source: Plant Cell. 2026 Jun 10;38(6):koag173. doi: 10.1093/plcell/koag173 (PMC13291814; doi:10.1093/plcell/koag173)
Supplement: koag173_Supplementary_Data [file koag173_supplementary_data.zip]

Archive with 8 entries (8 files):
- Supplemental file S1.pdf
- Supplemental File S2_ACD.fasta
- Supplemental File S3_ACD_iqtree.contree.nwk
- Supplemental File S4_ACO_v4.fasta
- Supplemental File S5_ACO_v4_iqtree.contree.nwk
- Supplemental File S6_ACS_v4.fasta
- Supplemental File S7_ACS_v4_iqtree.contree.nwk
- Supplementary Data.pdf
