# Supplementary material for: Spatiotemporal dynamics of ethylene biosynthesis shape infection and nodule initiation in Medicago truncatula
Source: Plant Cell. 2026 Jun 10;38(6):koag173. doi: 10.1093/plcell/koag173 (PMC13291814; doi:10.1093/plcell/koag173)
Supplement: koag173_Supplementary_Data [file koag173_supplementary_data.zip › Supplemental File S2_ACD.fasta]

>A.hypogaea_XP_025632959.1
mlc-----------------mpscs--------------------------rfiscsqh----------------nhslr
fglhlhkqpltl------------------sfihcgshhhqmats---sfdflakkpytppswashlnplpshvfslahr
ptpihrwnlp-nlppntelwlkrddlsgmqlsgnkvrkleflmadavsqgadciitiggiqsnhcratavaakylnldcy
lilrtska-------------------------------------------------lvdqdpglvgnllverlvgahve
liskeeygrigsvtltnvlkeklikegrkpyiipvggsnslgtwgyieaireieqqiqsea--ndikfddivvacgsggt
iaglslgsslstlkarvhafsvcddpdyfhnfvqglldglna-----gvnsrdivdiqnakglgyalntseelnfvreia
aatgvvldpvysgkaaygllkdmsenskkwegrkilfihtggllglydkvdqmaslvg-nwrrmdvaesvpr-qdgi---
--------------------------------------------------------------------------------
-------------------------------gkmf--------------------------
>A.hypogaea_XP_025649180.1
mlc-----------------ipscs--------------------------rfiscsqh----------------nhslr
fglhlhkhpltl------------------sfihcgshhhqmstssf-dfdflakkpytppswashlnplpshvfslahr
ptpihrwnlp-nlppntelwlkrddlsgmqlsgnkvrkleflmadavsqgadciitiggiqsnhcratavaakylnldcy
lilrtska-------------------------------------------------lvdqdpglvgnllverlvgahve
liskeeygrigsvtltnvlkeklikegrkpyiipvggsnslgtwgyieaireieqqiqsea--ndikfddivvacgsggt
iaglslgsslstlkarvhafsvcddpdyfhnfvqglldglna-----gvnsrdivdilnakglgyalntseelnfvreia
aatgvvldpvysgkaaygllkdmsenskkwegrkilfihtggllglydkvdqmaslvg-nwrrmdvaesvpr-qdgi---
--------------------------------------------------------------------------------
-------------------------------gkmf--------------------------
>V.angularis_03g000700.1
--------------------m-----------------------------------------------------------
--------------------------------------assfsrsgm-gfefltkkpytppswashlhplpshvfslahl
ptpihrwnlp-nlpantelwikrddlsgmqlsgnkvrkleflmadavaqgadsiitiggiqsnhcratavaakylnldcf
lilrtsnl-------------------------------------------------lvdrdpgltgnllverlaganvh
liskeeyskigsvtltnvlkeklikegrrpyvipvggsnslgtwgyieavreieqqvqrga--dntkfddivvacgsggt
iaglslgsslssleanvhafsvcddpdyfhnfaqglidglna-----gvnsrdivhiqnakglgyamntseelnfvkdva
aatgvildpvysgkaayamvkdmienpkkwegrkilfihtggllglydkvdqlasgvg-nwqrmdvnesvpr-qdgi---
--------------------------------------------------------------------------------
-------------------------------gkmf--------------------------
>M.truncatula_Chr8g0393311
--------------------my----------------------------------------------------------
-----------------------------------ghlkkqvstvma-gfeflsvkpytapswasyldpipshivslahl
ptpihrwnlp-nlpantevwlkrddlsgmqlsgnkvrkleflmadaiaesadsvitiggiqsnhcratavaakylnldpf
lilrtskl-------------------------------------------------lvdqdptltgnllverligahlq
liskeeysqigsvtlanllkeklinqgrrpyvipvggsnslgtwgyleavreielqiqsgt--snvkfddivvacgsggt
iaglalgsslstlkarvhafsvcddpdyfhnfvqglldglka-----gvssrdivhiqnakglgyamntseelnfvkeva
eatgvvldpvysgkaayamlkdmnenpkkwegrkilfvhtggllglydkvdqlgsfvg-nwqrmdvnesvpr-qdgi---
--------------------------------------------------------------------------------
-------------------------------gkmf--------------------------
>Ch.fasciculata_Chafa2824S20146
--------------------meaks-------------------------------------------------------
-----------------------------------nattkrdsdaal-sfdflankpysppswashlnplpsqvfslahl
ptpihkwnlp-nlpsntevwlkrddlsgmqlsgnkvrkleflladavalgadciitiggiqsnhcratavaakylnldcy
lilrtskv-------------------------------------------------lvdqdprlvgnllverlvgahie
liskeeyskigsltltnilkeklikegrrpyvipvggsnslgtwgyieavqeieqqiqsgp--gnvkfddivvacgsggt
iaglslgsslsslkarvhafsvcddpdyfydfvqglldglea-----gvnsrdivhilnakgqgyaintaeelnfvqeia
svtgvvldpvysgkaalgllrdirenpkkwegrkilfihtggllglfdkvdqlaplvg-nwnrmdvhesvpr-kdgi---
--------------------------------------------------------------------------------
-------------------------------gkmf--------------------------
>M.pudica_Mimpu5754S25831
mlltlnltrfpnyspfllhrmeaks-------------------------------------------------------
-----------------------------------kaihththasfs-gwdfltqkpysppswashltpspshlfslaqi
ptpihrwnlp-nlpagtevwvkrddltgmqlsgnkvrkleflmadavaqgadciitiggiqsnhcratavaakylnldcy
lilrtskv-------------------------------------------------fadqdpgltgnllverlagahid
liskeeyskigavtlvnilkeklikegrrpytipvggsnslgtwgyiqavreieeqiqsgp--sdikyddivvacgsggt
iaglslgsslsslkarvhafsvcdspdyfydfiqglldglda-----gvnsrdivhiqnakglgyamntseeinlvkeis
katgvildpvysgkaaygmlkdmsenpkkwegrkvlflhtggllglydkvdqlaplvg-nwrrmdvdesvpr-vdgt---
--------------------------------------------------------------------------------
-------------------------------gkmf--------------------------
>M.pudica_Mimpu145002S16601
--------------------meaks-------------------------------------------------------
-----------------------------------kaihththasss-gwdfltqrpysppswashltpspshlfslaqi
ptpihrwnlp-nlpagtevwvkrddltgmqlsgnkvrkleflmadavaqgadciitiggiqsnhcratavaakylnldcy
lilrtskv-------------------------------------------------fadqdpgltgnllverlagahid
liskeeyskigavtlvnilkeklikegrrpytipvggsnslgtwgyiqavreieeqiqsgp--sd-kyddvvvacgsggt
iaglslgsslsslkarvhafsvcdspdyfydfiqglldglda-----gvnsrdivhiqnakglgyamntseeinlvkeis
katgvildpvyr----ylslkciiys---w-------lh-----------------------------------------
--------------------------------------------------------------------------------
-------------------------------------------------------------
>T.andersonii_PON79287.1
--------------------mlssv--------------------------------------------------ngsvr
qflsfnqrpqrl--------------------lh-ltprsqfqemgs-hfdfltkkpysppswasrlspipshyyslghf
ptpihkwnlp-nlpnntevwlkrddlsgmqlsgnkvrkleflladavaqgadciitiggiqsnhcratavaarylnldsy
lilrtskv-------------------------------------------------vvdqdpgltgnllverlvgahve
liskeeyakigsvaltsdlkeklisdgrrpyvipvggsnslgtwgyieaireieqqlqtgt--aeakfddivvacgsggt
iaglsfgswmsslkakvhafsvcddpdyfydfvqglldglea-----gvasrdivniqnakglgyaintseelkfvkdia
aatgvvldpvysgkaaygllkdmtenpekwegrkvlfihtggllglyekveqmgslvg-nwrrmdvhesvpr-kdgi---
--------------------------------------------------------------------------------
-------------------------------gkmf--------------------------
>A.trichopoda_XP_011625271.1
--------------------md----------------------------------------------------------
------------------------------------------------rglflskvpysppswathldpipcdiyslgqv
ptpihkwnlp-glpkntelwikrddltgmqlsgnkvrkleflmadavakgadcvitiggiqsnhcratavaakylnldcf
lilrtskv-------------------------------------------------lvdkdpgltgnllverliganve
lvskeeyakigsvalgnllkerliskgrrpyvipvggsnslgtwgyieaireieqqsqq----mglcfddivvacgsggs
iaglslgswlstlkakvhafsvcddpnyfydytqglidglqs-----glssrdvidiqdakglgyamntteelqfikeia
eatgvildpvysgkaayvllkdmkqnpakwegkkilfihtggllgmydkveqlqslmg-kwqklvveesfpr-idgi---
--------------------------------------------------------------------------------
-------------------------------gkmf--------------------------
>C.japonica_GLJ38908.1
--------------------mgtistishn----------iwvtgalnlshkkfgfg-----------------------
-ipalsrkklevktr---------arrgv------qtssskmdglpegrglflslckytppswatqlgpipshyyalghl
ptpihrwdlp-dlptntevwikrddlsgmqlsgnkvrkleflmadakekgadciitiggiqsnhcratavaarylnldcy
lilrttra-------------------------------------------------evdedpglignllvermvganie
liskeeygrigsvtlcnllkerlekdgrkpyvipvggsnslgtwgyieavremeqqlqegkvdginkfddiviacgsggt
taglslgshlsslkakvhafsvcddpdyfydytqgllnglna-----glnshdlisianakgigyamskveelkcvcqia
eatgvvldpvysgkaafqmlrdmvenpskwegrkvlfihsggllgmfdkmqqlqplig-kwqrfkvddsvlq-vdgv---
--------------------------------------------------------------------------------
-------------------------------gkmf--------------------------
>T.chinensis_KAH9316534.1
--------------------------------------------------------------------------------
--------------------------------------------------------------------------------
--------------------------------------------------------------------------------
--------------------------------------------------------------------------------
--------------------------------------------gyieavreierqlqegkvvgmnkfddiviacgsggt
taglslgshlsslkakvhafsvcddpdyfydytqglldglna-----glnsrdlisivnakglgyamsqseelqcvcqia
eatgvildpvy---------------------------------------------------------------------
--------------------------------------------------------------------------------
-------------------------------------------------------------
>P.sitchensis_ABK24303.1
--------------------mgsaslisyr----------iw----lpadckrfsigss----------------chwir
vtsalgyrklqvkdk---------sirakttmah-ghssergegegi-sraflskfpytpppwatylhpipshfyslghl
ptpihqwnlp-glptntevwikrddlsgmqlsgnkvrkleflmadakaqgadcvitiggiqsnhcratavaarylnldcy
lilrttra-------------------------------------------------qvdedpgltgnllvermvganie
lvskeeyarvgsvalgklleerllkegrkpyvipvggsnslgtwgyieamreieqqvqekkvpgitffddivvacgsggs
iaglslgsylsnlkakvhafavcddpdyfydytqglldglna-----glnsrdlvniinakglgyamstaeelkcvteia
ettgiildpvysgkaiyqmlkdimenpskwggrrilfihtggllgmfdkvqqlqplig-kwqrlkvdesmfq-adgi---
--------------------------------------------------------------------------------
-------------------------------gkmf--------------------------
>P.sitchensis_ABR17681.1
--------------------mgsaslisyr----------iw----lpadckrfsidss----------------chwir
vtsalgyrklqvkdk---------rirakttmah-ghssergegegi-sraflskfpytpppwatylhpipshfyslghl
ptpihqwnlp-glptntevwikrddlsgmqlsgnkvrkleflmadakaqgadcvitiggiqsnhcratavaarylnldcy
lilrttra-------------------------------------------------qvdedpgltgnllvermvganie
lvskeeyarvgsvalgklleerllkegrkpyvipvggsnslgtwgyieamteieqqvqekkvpgitffddivvacgsggs
iaglslgsylsnlkakvhafavcddpdyfydytqglldglna-----glnsrdliniinakglgyamstaeelkcvteia
ettgiildpvysgkaiyqmlkdimenpskwggrrilfihtggllgmfdkvqqlqplig-kwqrlkvdesmfq-adgi---
--------------------------------------------------------------------------------
-------------------------------gkmf--------------------------
>A.thaliana_NP_175275.3_AT1G48420_AtDCD1
--------------------mrgrs-------------------------------------------------------
--ltlsrvklel-----------------------arrsmsatsvps-madfltkkpysppswashlrplpshtfslahl
ptpihrwnlp-glpngtelwikrddftgmelsgnkvrkleflmaeavdqhadtvitiggiqsnhcratatasnylnlnsh
lilrtskl-------------------------------------------------ladedpglvgnllverlvganvh
liskeeyssigsealtnalkeklekegkkpyvipvggsnslgtwgyieaareieeqlnyrp--ddlkfddivvacgsggt
iagislgswlgalkakvhafsvcddpdyfydfvqglldglha-----gvnsrdivnihnakgkgyamntseelefvkkva
sstgvildpvysgkaayglineitkdpkcwegrkilfihtggllglydkvdqmaslmg-nwsrmdvsesvpr-kdgv---
--------------------------------------------------------------------------------
-------------------------------gkmf--------------------------
>S.lycopersicum_03g098230.2.1_SlDCD1
--------------------msscq----------------w------ssftrvsls--------------------pfp
lqpaqlntalnlkkq---------ccftks-----smedsssqghqs-afqfltkkpyepppwasllspipshtfslghf
ptpihkwnlp-nlpkntevwlkrddmsgmqlsgnkvrkleflladavaqgadcivtiggiqsnhcratavaakylnldcy
lilrtskl-------------------------------------------------lvdkdpgltgnllvdrlvgahid
lvskeeyakvggealtkilkekllnegrkpyvipvggsnslgtwgyieaireleqqlqhls--ieqkfddivvacgsggt
vaglsiasmlsglkakinafcvcddpdyfyeyvqglldgita-----gvssrdivsiktakglgyalsttdelkfvkqva
ettgvildpvysgkaaygmmkdmgenptkwegrkilfihtggllglydkadeigslmg-kwrkmdinesipr-qdgi---
--------------------------------------------------------------------------------
-------------------------------gkmf-------------------------*
>O.sativa_02g53330.1
--------------------margahqapgg---------fwt---vaaaptrcslphsl-----------------pip
lhaaaaaaaw-------------------------magvsaasaagk-igsflskrpyappswashlspapsqtfslghf
ptpihkwnlp-nlpngtevwikrddisgmqlsgnkvrkleflmadavaqgadcvitvggiqsnhcratavaakyinldcy
lilrtskl-------------------------------------------------lvdkdpglvgnllverlvgahid
lvskeeygkigsvaladllkkklleegrkpyvipvggsnslgtwgyieaireiehqiqis---gdvqfddivvacgsggt
iaglalgsklsslkakvhafsvcddpgyfhsyvqdlidglhs-----dlrshdlvnienakglgyamntaeelkfvkdia
tatgivldpvysgkaaygmlkdmganpakwegrkilfvhtggllglydkvdelsslsg-swrrmdleesvpr-kdgtvps
qviheefregcriitcldldsacrisstslsglipylactfisinssrgikatqsqkptvnqmqnlsifsepefaeqekk
lkrqkkkkmqcpyirepvlfqsslwlasaplgrtwtrmirspaftrlstahfaaalldge*
>L.japonicus_Lj0g3v0135949.1
--------------------mas---------------------------------------------------------
----------------------------------------------s-sfdflsvkpytppswashlhplpshifslaql
ptpihrwnlp-nlpantevwlkrddlsgmqlsgnkvrkleflmadaiaqgadsvitiggiqsnhcratavaakylnldpf
lilrtskl-------------------------------------------------lvdqdpglignllverfvgahlq
liskeeyaqigsvvglpllfyfllfasyfqf-ipv---------------------------------------------
--------------------------------------------------shqiis------------------------
---------------------------------qipflnc----------------------------------------
--------------------------------------------------------------------------------
-------------------------------ism*--------------------------
>Ph.patens_XP_024396726.1
ma------------------masiighcpnrps------vllasllqnkscnsravges-----------r----iasih
qfsgegggelrrgqrvrrarrrgfglsvtrsmagsseqevrggesvg-rpemlttasysppswasklhplpsqfctlgqf
ptpihrwnlp-glpkdtevwikrddltgmqlsgnkvrklefliadakaqgadcvitiggiqsnhcratavaakyfnldcy
lilrtsrt-------------------------------------------------vveqdpglegnllvermvgahvs
lvskeeyvqlgsvglgkllteklkaegrkpyvipvggsnslgtwgyiefvkelqgqleggkvsgikhfddivmacgsggt
taglalaahlsnlqtkihayavcdtpeyfyeyvqglidglda-----gvksedivkvvnakglgyamstteelklvkeva
eltgvildpvysgkaligmlkdmaenpsewegkkvlfvhtggllgmydkvqqlqplts-kwerfkiaetvlqggdgk---
--------------------------------------------------------------------------------
-------------------------------gkmf--------------------------
>S.moelendorffii_XP_024531771.1
--------------------------------------------------------------------------------
-------------------------------------marasidekt-rppmlskgafsppdwakhlnpapssiyslaql
pspihrwdlp-nlpadtqvwikrddltgmqlsgnkvrklefllaeaklqgadcvvtiggiqsnhcratavaaryldldcy
lilrtsks-------------------------------------------------lvnedpglvgnllverlvgarve
lvskeeytkhgsealgdmlveklraqgrkpylipvggsnslgtwgyisaaqeieqqieagt---cprfdeivmacgsggt
taglalgnhlsmikakvhgytvcdspdyfydyiqglldglha-----qvdsrdivrlvdakglgyalsstgelelvkeis
eatgvildpvysgkalhgmvkdmvcdakywtgkkvlfihtggllgmfdklqqiqpltg-nwrrmqim-------------
--------------------------------------------------------------------------------
-------------------------------------------------------------
>S.moelendorffii_XP_024539094.1
--------------------masgl--------------vff--------------------------------------
ssispctas--------------------------rpmarasidekt-rppmlskgafsppdwakhlnpapssiyclaql
pspihrwdlp-nlpadtqvwikrddltgmqlsgnkvrklefllaeaklqgadcvitiggiqsnhcratavaaryldldcy
lilrtsks-------------------------------------------------lvnedpglvgnllverlvgahve
lvskeeytkhgsealgdmlveklraqgrkpylipvggsnslgtwgyisaaqeieqqieagt---cprfdeivmacgsggt
taglalgnhlsmikskvhgytvcdspdyfydyiqglldglha-----qvdsrdivrlvdakglgyalsstgelelvkeis
eatgvildpvysgkalhgmvkdmvcdakywtgkkvlfihtggllgmfdklqqiqpltg-nwrrmqim-------------
--------------------------------------------------------------------------------
-------------------------------------------------------------
>M.pudica_Mimpu5754S25836
--------------------mep---------------------------------------------------------
-----------------------------------qlnteqescnvl-nsnflnkkaysppswashlnplpshvislanl
ptpihkwnlphhlprntevwlkredlagmelggnkvrkleffmaeaiaqgadcvittgyiqsshccatavaakylnldty
filitsev-------------------------------------------------padqdpgltgnllvkrmtgahie
lvlmdeflkfgdetlanimkeklikegrrpyvipaggsnslgtwgyieaireieqqiqsgp--nnmkfddivvscssgat
aaglalgstlsslkarvhafsvfkdpdffyefiqdlldglea-----gvnsrdiveihnaiglgygmntseelhllkeis
eatgvilhpsysgkavyrmlrdmsenpnkwegrkilfiqtggllglfekmdvlaslvgknchrmdvha------------
--------------------------------------------------------------------------------
-------------------------------------------------------------
>M.polymorpha_PTQ34373
mav----------spssfhplvsivagpprslsfprthnlfyktpgsnrppphisagssefsrqvfkklgreieaesglk
scpspnksprnpvslveravrrltvraatssmelstktggevehdgk-rppmfkeesysppswaahlhpippsffslglf
ptpihrwdlp-glapgtelwvkrddltgmqlsgnkvrkleflmsdakakgadcvitiggvqsnhcratavaarycgldsy
lilrtsrt-------------------------------------------------vvdedpglagnllverlvgahid
lvtkeeyvqygskalgdmllkrlraegrkpylipvggsntlgswgyiegvreietqlrqgnadgathfddivmacgsggt
taglalgshlstlkskvhgygvcddekyfydyiqdlldgfna-----gviskeilevkmskgagyaisspeelkivkdva
eqtglildpvysgkavngflkdmkenpsywqgrkvlfvhtggllgmydkvdqlqpmva-ksrrmlme-------------
--------------------------------------------------------------------------------
-------------------------------g-----------------------------
>C.sativus_Csa1G031770.1
--------------------mlsgg---------------kfqlclltaapsnlasssslfstslihp--rrfdninkrf
sfphpstpsldcirc---------cisqsqsmei-nteskqhdevpn-slnflsvrpyvppswashlnpipthlsslarl
ptpihkwnlp-nlpnntevwlkrddlsgmqlsgnkvrklefliadalqqgadciitiggiqsnhcratavaakyfnldty
lilrtskv-------------------------------------------------lvnedpgltgnllverlvgahve
liskeeyakigsvaltdflksklvaegrkpyvipvggsnslgtwgyieaireleqqldsgn--gkikfddivvacgrtfs
mkgcwf--------ahvwqhhlccd--------------------------------veakglgyaintpdelnfvkeva
estgvvldpvysgkaaygmmkdmaenpkkwegrkilfihtggllglydkadqinstlg-kwhrldvnetvpr-idgv---
--------------------------------------------------------------------------------
-------------------------------gkmf-------------------------*
>M.pudica_Mimpu145248S01331
--------------------------------------------------------------------------------
--------------------------------------------------------------------------------
----------------------------mqlsgnkvrkleflmadavaqsadciitiggiqsnhgratavaakylnldcy
lilhvsktnvvkagpksepekdsrhgstrsnrsnswldritveteceavegwigptdladqdpglignllverlvgahid
lvseedyskigavtltnvlkeklikegkrpyviplggsnslgtwgfiqavqeieqqvqrgp--snfkfddivvacgragt
iagvslgsllsslkarvhafsvcespdylydviqefldglea-----gvnshdivhiqnamglgctinsteelkllkqis
rttgvildpvssgkavygmlkdmsenpnkwegrnilfihtggllglydkvdqlaplig-nwrrmevdesvpq-qdgt---
--------------------------------------------------------------------------------
-------------------------------kklf--------------------------
>Ch.vulgaris_KAI3436499.1
--------------------------------------------------------------------------------
---------------------------------------------------mfelqpyvapawasklsavpqhryrlaql
ptpihpwpv--svppgcelhikrddltgmqlsgnkvrklefllaeaverghdciitiggiqsnharatavaarylglpch
lilrnskk-------------------------------------------------ladsdpgmvgnllverlmgahvy
qvtkeeygqyggpalgeklaaqlrdqglnpyvipvggssstgvwgyldmvheleqqieg------qgftdiamacgsggt
tagialgnrlaglglrvhaygvcddpayfhafsdglleglgatpavvgadsaglfravqakgagyaisreeelravakva
aatgvildpvytgkavhmllqemrerpeawqgrkvlfvhtggllgmydkaselgslvp-paqrlald--lpr--------
--------------------------------------------------------------------------------
-------------------------------kk----------------------------
