# Supplementary material for: Spatiotemporal dynamics of ethylene biosynthesis shape infection and nodule initiation in Medicago truncatula
Source: Plant Cell. 2026 Jun 10;38(6):koag173. doi: 10.1093/plcell/koag173 (PMC13291814; doi:10.1093/plcell/koag173)
Supplement: koag173_Supplementary_Data [file koag173_supplementary_data.zip › Supplemental File S3_ACD_iqtree.contree.nwk]

(((((((((((('A.hypogaea_XP_025632959.1':0.0024027095,'A.hypogaea_XP_025649180.1':0.012705848)100:0.1326928319,('V.angularis_03g000700.1':0.1177460982,('M.truncatula_Chr8g0393311':0.1066262435,'L.japonicus_Lj0g3v0135949.1':0.4652804398)98:0.0823621595)79:0.0440695406)73:0.0386894627,('Ch.fasciculata_Chafa2824S20146':0.1505205128,((('M.pudica_Mimpu5754S25831':0.000002,'M.pudica_Mimpu145002S16601':0.0494924457)100:0.1015915426,'M.pudica_Mimpu145248S01331':0.3052698813)87:0.0644782645,'M.pudica_Mimpu5754S25836':0.4815406871)67:0.0278899141)77:0.029838381)69:0.0580213272,'A.thaliana_NP_175275.3_AT1G48420_ACD1':0.4113519836)85:0.055068056,'T.andersonii_PON79287.1':0.200541725)68:0.048107146,'C.sativus_Csa1G031770.1':0.5363480581)64:0.031303908,('S.lycopersicum_03g098230.2.1':0.3062150842,'O.sativa_02g53330.1':0.3583655421)53:0.0654979075)98:0.1193030835,'A.trichopoda_XP_011625271.1':0.2847132112)91:0.13424498,(('C.japonica_GLJ38908.1':0.1333567865,'T.chinensis_KAH9316534.1':0.05158641)100:0.1409897751,('P.sitchensis_ABK24303.1':0.000002,'P.sitchensis_ABR17681.1':0.0105387714)100:0.182394309)97:0.1354660136)99:0.2080175119,'Ph.patens_XP_024396726.1':0.4338417617)96:0.0870729253,('S.moelendorffii_XP_024531771.1':0.010806961,'S.moelendorffii_XP_024539094.1':0.0052836699)100:0.4825960027)90:0.1433419615,'M.polymorpha_PTQ34373':0.4081446337,'Ch.vulgaris_KAI3436499.1':1.2370155286);
