# Supplementary material for: Spatiotemporal dynamics of ethylene biosynthesis shape infection and nodule initiation in Medicago truncatula
Source: Plant Cell. 2026 Jun 10;38(6):koag173. doi: 10.1093/plcell/koag173 (PMC13291814; doi:10.1093/plcell/koag173)
Supplement: koag173_Supplementary_Data [file koag173_supplementary_data.zip › Supplemental File S5_ACO_v4_iqtree.contree.nwk]

(('Atr_XP_006844270.2':0.7292830409,((OsACO7:1.2358966059999996,OsACO6:0.6694328453):0.21869191989999992,(SlACO5:0.31941552049999977,(AtACO1:0.31884966970000006,(AdACO5:0.2167884539,(LjACO5:0.14852105320000009,(CaACO5:0.06758129889999998,MtACO5:0.07606425409999984):0.04272841759999979):0.0716489237000002):0.1885455451000002):0.10118791729999987):0.14125369620000017):0.3960285411000002):0.17245134730000022,(((((((MtACO3:0.05449850870000006,CaACO3:0.02618577319999993):0.0345157573999999,AdACO3:0.14576022510000008):0.029306636799999897,LjACO3:0.06628465100000014):0.1188559640000002,(AtACO5:0.33482507939999984,SlACO7:0.31639916190000017):0.02631747190000011):0.12073580230000025,'Atr_XP_020524572.1':0.3160689160000001):0.09081792020000012,(OsACO5:0.40079162609999996,OsACO4:0.5282005256999998):0.10830056660000054):0.8832847059999995,((((((((AdACO6:0.15701595019999992,(LjACO6:0.057806655199999835,CaACO6:0.11822609260000005):0.008236490800000329):0.01346554770000008,AdACO1:0.1072683391):0.028318029699999858,((CaACO1:0.06642190120000002,MtACO1:0.05406991910000025):0.020860596299999923,LjACO1:0.1066476945999999):0.03887311630000001):0.04702773990000031,(SlACO6:0.08038333490000005,SlACO4:0.11279449950000009):0.08182362100000029):0.030091074399999584,(AtACO3:0.09483710220000008,AtACO2:0.11663787979999984):0.36094752819999965):0.027617987200000194,((SlACO1:0.021469454300000024,SlACO3:0.02818824700000011):0.02639909160000009,SlACO2:0.09428613630000005):0.09000219760000006):0.01631597549999997,(AtACO4:0.29015753440000003,(((AdACO4:0.0825945345000001,(MtACO4:0.11580982909999982,LjACO4:0.08736218620000002):0.0227384397999999):0.020642392400000098,(CaACO2:0.03272578919999969,MtACO2:0.03628903899999969):0.04327465599999991):0.02091006689999997,(LjACO2:0.10881981390000028,(AdACO2b:0.03229260629999997,AdACO2a:0.025244740800000276):0.20917278580000032):0.0791446967999998):0.056339365799999985):0.012144636199999947):0.13682333079999998,(((OsACO1:0.0359812558999999,OsACO2:0.05043551000000024):0.2496503284,OsACO3:0.4121919426):0.08907801129999982,'Atr_XP_006837262.2':0.2632086635999995):0.02615850040000023):0.26725679940000036):0.1724513473);
