# Supplementary material for: Spatiotemporal dynamics of ethylene biosynthesis shape infection and nodule initiation in Medicago truncatula
Source: Plant Cell. 2026 Jun 10;38(6):koag173. doi: 10.1093/plcell/koag173 (PMC13291814; doi:10.1093/plcell/koag173)
Supplement: koag173_Supplementary_Data [file koag173_supplementary_data.zip › Supplemental File S6_ACS_v4.fasta]

>A.duranensis_XP_015935084.1_AdACS4
--------------------------------------------------------------------------------
------------------------------------------------------------------mlsrkaskds--hg
qdssyfqgwqeyeknpyhpiqnpmgiiqmglae-nqlsfdlleswlr-rnsntmalkk--d--gv------safkdlalf
qdyhglpafkealvnfmtsmrgnkikyssdklvltagataaneilmfcltdpgqafilptpyypgfdrdlkwrtgaeivp
mhcsssngfritrcaleqayqlgqelnlkikgvlvtnpsnplgttmtktelnhlldfaid-knihivsdeiys------g
tvfdcsstt--gftsimevln--ern-n------------n-nyn-n-irnhvhmvyslskdlglpgfrvgliysnnekv
iaaatkmssfalvssqtqfmlsnllsdakfikkymvenqrrlkrrkdmlvrglrkagisclrs-naglfcwvdmrhll--
---ssd-sfeaekelwkrivcevglnispgsschcsqpgwfricfanisedalhlamhrmkvft-ssifsv---------
--rfpiimm--------------rkksf----------------------------------------------------
---------------
>L.japonicus_LotjaGi1g1v0364000.1_LjACS4
-------------------------------------m------------------------------------------
-----------------------------------------------------------------nmlsmkashds--hg
qdssyflgwqeyeknpyhpfqnpngiiqmglae-nqlsfdlleswlq-knldivglkr--d--gv------svfrelalf
qdyhglpafknqlvnfmakirenrvkfsaeklvltagatpaneilmfclanpgeafilptpyypgfdrdlkwrtgveivp
mhcsssngfkitsfaleqayqqaqkqslkvkgvlvtnpsnplgitmtktelnhlvdfaid-kgihiisdeiys------g
tvfn---sp--kfvsimevan--ers-s------------q-f-h-e-ilnrvhivyslskdlgvpgfrvgmvysnnemv
vsaatkmssfglvssqtqyllahllsdenftlkyleetqrrlkqrrevlvsglrnagvrclkg-naglfcwvdmrnll--
---sss-tfeaekelwkkilyqvglnispgsschcsepgwfrvcfanmsedtlrvamrrmkaft-dsvfsa---------
--nfngirrsg-------------------faqh----------------------------------------------
---------------
>M.truncatula_Chr3g0135251_MtACS4
--------------------------------------------------------------------------------
------------------------------------------------------------------mlsrkaseds--hg
qdssyflgwqeyeknpyhpihnptgiiqmglae-nqlsfdlleswiq-rnsdavemkkl-d--ga------svfkelalf
qdyhglptfknelvkfmakirgnvikfdsenlvlaagatsaneilmfciadpgeafilptpyypgfdrdlkwrtgveivp
mhcsssngfritsscleqayqqaqnlnlnvkgvlitnpsnplgitmtkselhklvdfald-knihiisdeiys------g
tvfd---sp--kfvsimevin--eri-h------------e-n-d-e-iskrvhivyslskdlgvpgfrvgmiysnnkmv
vstatkmssfglissqtqyllanllgddeftfkymdenkrrlkkrkqilvtglrnagisclks-naglfcwvdmrhll--
---ssa-tfeaenelwkrilyqiglnispgsschcsepgwfricfanmsqealqvamrrikift-dsnstm---------
--fsikqqlvtstkpi-------iittv--egkl------------ligfss-y-hgkn--nqk-------------pin
nf---sskikk----
>A.duranensis_XP_015958568.1_AdACS2
-------------------------------------m------------------------------------------
-----------------------------------------------------------------rllstkatcns--hg
qdssyflgwqeyeknpydeilnpkgiiqmglae-nqlsfdlleswla-knpdvsgfkr--d--gk------sifrelalf
qdyhglssfkeamvdfmaeirgnrvtfdpdhmvltagstsanetlmfclaekgdafllptpyypgfdrdlkwrtgveivp
ihcssdnnfqitesaleqayeeaqnlnlnvkgilvtnpsnplgttlsleelnllvdfisghknmhlisdeiys------g
tvfn---sp--gfvsvmevln--nrf-s------------dad-e-a-iwdrvhvvyslskdlglpgfrvgciysendtv
vaaatkmssfglvssqtqyllsamledkkftrkylvenqkrlrrrqkmlvsgleksgikcles-naglfcwvdmrhll--
---ksn-tfeaemdlwkrivydvklnispgsschcsepgwfrvcfanmseqtlklamkrlksfv-aelsss---------
--sdngdnkahqs----------krks---ltkw------------vfrlss-r-dhrqrdqee----------------
----------r----
>C.arietinum_Ca7g144700.1_CaACS2
-------------------------------------m------------------------------------------
-----------------------------------------------------------------kllstkatcns--hg
qdssyflgweeyeknpydevhnpkgiiqmglae-nqlsfdlmeswls-knpdasgfkr--d--gk------sifrelalf
qdyhgipsfkkalvdfmaeirgnkvtfdpnhivltagstsanetlmfclaekgeafllptpyypgfdrdlkwrtgveivp
iqcnssnnfqitqqalqqayqeaqnrnlkvkgvmvtnpsnplgttlsrselnmlvdfikdkknmhlisdeiys------g
tvft---sp--nflsvmeilk--drn-y---fkd----ssn-dad-e-vcdrvhvvyslskdlglpgfrigaiysenttv
vsaatkmssfglissqtqyllssmlsdkkftknylvenskrlkqrhkmlvsglqktgikcles-naglycwvdmrhll--
---nsn-tfeaemelwkkivyevglnispgsschctepgwfrvcfanmseetlklamkrlkefv-vestgn---------
--nntrntntqskr---------ksss---ltkw------------vfrlss-r-dhrdr-qee----------------
----------r----
>M.truncatula_Chr4g0054371_MtACS2
-------------------------------------m------------------------------------------
-----------------------------------------------------------------kllstkatcns--hg
qdssyflgweeyeknpydnvhnpkgiiqmglae-nqlsfdlleswla-knpdasgfkr--d--gk------sifrelalf
qdyhgmpafkqalvdfmaeirgnkvtfdpnhivltagstsanetlmfclaekgeafllptpyypgfdrdlkwrtgveivp
ihctssnnfqvteqalqqayqeaqkrnlkvkgvmvtnpsnplgttmsrselnllvdfikenkdmhlisdeiys------g
tvfs---sp--nfisvmeilk--drn-d---fn-----nsk-dad-n-ifervhvvyslskdlglpgfrvgaiysendtv
vaaatkmssfglissqtqyllsamlgdkkftknylaenlkrlkkrqnklvsglqkagiscles-naglfcwvdmrhll--
---hsn-tfeaemelwkkivyqvglnispgsschctepgwfrvcfanmseetlklamkrlkafv-vestgn---------
--vngvttkst------------krnl---ltkw------------vfrlss-r-dqrdq-qee----------------
----------r----
>L.japonicus_LotjaGi4g1v0091800.1_LjACS2
-------------------------------------m------------------------------------------
-----------------------------------------------------------------kllstkatcns--hg
qdssyflgweeyeknpydevhnpkgiiqmglae-nqlcfdlleswle-knpdaagfkr--d--gk------sifrelalf
qdyhgmpafkkaivdfmaeirgnkvtfdpnhivltagstsanetlmfclaeqgdafllptpyypgfdrdlkwrtgveivp
iqcnssnnfqvteaalqqayeeaqkrnlkvkgvlvtnpsnplgttmsrgelnllvdfikehgdmhlisdeiys------g
tvfs---sp--gfvsvmevlk--ern-e---lkvssneddn-nad-r-vwdrvhvvyslskdlglpgfrvgaiysenddv
vsaatkmssfglvssqtqyllsamlgdkkftklyitenekrlkrrqrmlvsglqkagigcles-naglfcwvdmrhll--
---ssn-tfeaemdlwkkivyqvglnispgsschctepgwfrvcfanmseqtlnlamkrltafv-vectgn---------
--ggsakrnggl-----------kmks---ltkw------------vfrlss-rrdgre--qee----------------
----------r----
>C.arietinum_Ca8g175800.1_CaACS6
-------------------------------------m------------------------------------------
-----------------------------------------------------------------kllstkatcns--hg
qdssyflgwqeyeknpydevknpkgiiqmglae-nqlsfdlleswle-knpdvagfkr--d--gk------sifrelalf
qdyhglpsfkkalvdfmadirgnkvtfdpnhivltagstsanetlmfclaeqgdafllptpyypgfdrdlkwrteveivp
iqctssnnfqitesallqaheeakkknlkvkgilvtnpsnplgttmsrnelnllidfikd-kdmhlisdeiys------g
tvft---sp--nfvsvmeivk--din-d---fk-------dfd-a-d-vlervhvvyslskdlglpgfrvgaiysendkv
vsaatkmssfglvssqtqyllsamlgdkkftrnylsenkkrlkkrqkmlvsglekaginclktnnaglfcwvdmrnll--
---ssn-tfeaemelwkkilyvvglnispgsschcdepgwfrvcfanmsedtlnlamkrlkdfv-ansnge---------
--gcssnnsskksrritqssrrltrks---fsnw------------vfglss-r-dhre--qee----------------
----------r----
>M.truncatula_Chr5g0400831_MtACS6
-------------------------------------m------------------------------------------
-----------------------------------------------------------------kllstkatcns--hg
qdssyflgwqeyeknpydevqnpkgiiqmglae-nqlsfdlleswla-knpdvagfkr--d--gk------sifrelalf
qdyhglpsfkkalvdfmaeirgnkvtfdpnhivltagatsanetlmfclaeqgeafllptpyypgfdrdlkwrtgveivp
iqctstnnfqitesalqqayeeaknknlkvkgvlvtnpsnplgttmskselnllidfikdnkdmhlisdeiys------g
tvft---sp--sfisvmeilk--ern-d---fk-------dfd-a-d-iservhvvyslskdlglpgfrvgaiysendmv
vaaatkmssfglvssqtqyllssmlgdkkftknyifenqkrlkkrqkmlvnglqkagiscletnnaglfcwvdmrhll--
---nsn-tfeaemelwkkilfdvrlnispgaschctepgwfrvcfanmsedtlnlamkrlkdfv-ansing---------
--egcsnnkkktrstq--asrsftkks---isnw------------vfrlss-r-dhre--qee----------------
----------r----
>L.japonicus_LotjaGi2g1v0412200.1_LjACS6
-------------------------------------m------------------------------------------
-----------------------------------------------------------------kllstkatcnt--hg
qdssyflgweeyeknpydeivnpkgiiqmglae-nqlsfdlleswla-knpdvpgfkr--d--nk------sifrelalf
qdyhglpsfkkalvdfmaeirgnkvafdpnhivltagatsanetlmfclaepgeafllptpyypgfdrdlkwrtgveivp
iqcnssnnfqitksalhqaheqakkqnlrvkgvlvtnpsnplgttmsrgkldllldfikd-kdmhlisdeiys------g
tvfs---sp--gfvsvmevlk--ert-h--nlk-----dsd-dta-q-irdrvhvvyslskdlglpgfrvgaiysendtv
vaaatkmssfglvssqtqyllsamlgdkkftknyisenqkrlkrrqrmlvsglrkagigclktnnaglfcwvdmrhll--
---rsn-tfeaemelwkkilykvglnispgsschctepgwfrvcfanmsedtlnlamkrlkafv-gdsrve---------
--gscsssssiraqss--gsgtsarks---lskw------------vfrlss-r-e-----qee----------------
----------r----
>A.duranensis_XP_015963701.1_AdACS6
-------------------------------------m------------------------------------------
-----------------------------------------------------------------rllsrkatcnt--hg
qdssyflgweeyeknpydkvknpngiiqmglae-nqlsfdlleswla-knpdvsgfkr--d--gk------sifrelalf
qdyhglplfkkalvdfmaeirgnkvtfdpnhmvltagatsanetlmfcvaeegdafllptpyypgfdrdlkwrtgveivp
iqctssnnfritesaleqayqdarkrnlrvkgvlvtnpsnplgttlsrnefdllvdfikdketmhlisdeiys------g
tvfs---sp--sfvsvmeilk--emt-p------------n-daa-k-iwnrvhvvyslskdlglpgfrvgaiysendav
vaaatkmssfglvssqtqyllaamlsdnkftkkyisenqkrlrrrqrmlvtglqkagikclks-naglfcwvdmrhll--
---csn-tfeaemelwkkivyqvglnispgsschcsepgwfrvcfanmsqdtlnvamkrvknfv-tdstga---------
--ecgsssac-------------ftks---fsnw------------vfrlss-r-dhra--pee----------------
----------r----
>S.lycopersicum_02g091990.2.1_SlACS3
-------------------------------------m------------------------------------------
-----------------------------------------------------------------kllsekatcns--hg
qdssyflgwqeyeknpydeiqnpkgiiqmglae-nqlsfdlleswla-qnpdaagfkr--n--ge------sifrelalf
qdyhglpafknamtkfmseirgnrvsfdsnnlvltagatsanetlmfclanqgdafllptpyypgfdrdlkwrtgaeivp
ihcsssngfritesaleeayldakkrnlkvkgvlvtnpsnplgttlnrnelellltfide-kgihlisdeiys------g
tvfn---sp--gfvsvmevli--ekn-y------------m-k-t-r-vwervhivyslskdlglpgfrigaiysndemv
vsaatkmssfglvssqtqyllscmlsdkkftkkyisenqkrlkkrhamlvkglksagincles-naglfcwvdmrhll--
---ssn-nfdaemdlwkkivydvglnispgsschctepgwfrvcfanmsedtldlamrrikdfv-estapn---------
--atnhqnqqqsnans-------kkks---fskw------------vfrlsf-n-drqr----e----------------
----------r----
>S.lycopersicum_03g043890.2.1_SlACS8
-------------------------------------m------------------------------------------
-----------------------------------------------------------------kllsdmascns--hg
qdssyflgwqeyeknpydeiqnpkgiiqmglae-nqlsfdlleswla-qnpdaagfkr--n--ge------sifrelalf
qdyhglpdfknalvqfmseirgnkvtfnpnklvltagatsanetlmfclanpgdafllptpyypgfdrdlkwrtgaeivp
iqctssngfritqsaleesyklaktrnlrvkgilvtnpsnplgttltrnelellvsfvae-kgihlisdeiys------g
tvfn---sp--kfvsvmevli--enn-y------------m-y-t-e-vwdrvhivyslskdlglpgfrigaiysndavi
vsaatkmssfglissqtqyllsamltdkkftkkyisenqkrlkkrhamlvkglessgiscles-naglfcwvdmrhll--
---ktn-tfeaeielwkkivyevrlnispgsschctepgwfracfanmsedtlnlaiqriksfv-dssdvi---------
--ginvdqsnqtnqnt---stspkkkl---fakw------------gfrlsf-n-dre----------------------
----------r----
>A.thaliana_NP_179866.1_AT2G22810_ACS4
-------------------------------------m------------------------------------------
-----------------------------------------------------------------vqlsrkatcns--hg
qvssyflgweeyeknpydvtknpqgiiqmglae-nqlcfdlleswla-qntdaacfkr--d--gq------svfrelalf
qdyhglssfknafadfmsenrgnrvsfdsnnlvltagatsanetlmfcladpgdafllptpyypgfdrdlkwrtgveivp
iqssstngfritklaleeayeqakkldlnvkgilitnpsnplgttttqtelnilfdfitknknihlvsdeiys------g
tvfn---ss--efisvmeilk--nnq-l------------e-n-t-d-vlnrvhivcslskdlglpgfrvgaiysndkdv
isaatkmssfglvssqtqyllssllsdkkftknylrenqkrlknrqrklvlgleaigikclks-naglfcwvdmrpll--
---rsk-tfeaemdlwkkivyevklnispgsschceepgwfrvcfanmidetlklalkrlkmlv-ddenss---------
--rrcqkskserlngs-------rkktmsnvsnw------------vfrlsf-h-drea---ee----------------
----------r----
>A.thaliana_NP_190539.1_AT3G49700_ACS9
-------------------------------------m------------------------------------------
-----------------------------------------------------------------kqlsrkvtsna--hg
qdssyflgweeyeknpydeiknpngiiqmglae-nqlcfdlietwla-knpdaaglkk--d--gq------sifkelalf
qdyhglpefkkalaefmeeirgnrvtfdpskivlaagstsanetlmfclaepgdafllptpyypgfdrdlkwrtgaeivp
ihcsssngfqitesalqqayqqaqkldlkvkgvlvtnpsnplgtmltrrelnllvdfits-knihlisdeiys------g
tvfg---fe--qfvsvmdvlk--dkn-l------------e-n-s-e-vskrvhivyslskdlglpgfrvgaiysndemv
vsaatkmssfglvssqtqyllsallsdkkftstyldenqkrlkirqkklvsgleaagitclks-naglfcwvdmrhll--
---dtn-tfeaelelwkkivydvklnispgsschctepgwfrvcfanmsedtldlamkrlkeyv-estdsr---------
--rvisksshdriksl-------rkrt---vsnw------------vfrvsw-t-drvp---de----------------
----------r----
>A.thaliana_NP_201381.1_AT5G65800_ACS5
-------------------------------------m------------------------------------------
-----------------------------------------------------------------kqlstkvtsng--hg
qdssyflgweeyeknpydeiknpngmiqmglae-nqlcfdlieswlt-knpdaaslkr--n--gq------sifrelalf
qdyhgmpefkkamaefmeeirgnrvtfdpkkivlaagstsanetlmfclaepgdafllptpyypgfdrdlkwrtgaeivp
ihcsssngfqitesalqqayqqaqkldlkvkgvlvtnpsnplgtaltrrelnllvdfits-knihlisdeiys------g
tmfg---fe--qfisvmdvlk--dkk-l------------e-d-t-e-vskrvhvvyslskdlglpgfrvgaiysndemi
vsaatkmssfglvssqtqyllsallsdkkftsqyleenqkrlksrqrrlvsglesagitclrs-naglfcwvdmrhll--
---dtn-tfeaeldlwkkivynvklnispgsschctepgwfrvcfanmsedtldlalkrlktfv-estdcg---------
--rmisrssherlksl-------rkkt---vsnw------------vfrvsw-t-drvp---de----------------
----------r----
>A.thaliana_NP_195491.1_AT4G37770_ACS8
-------------------------------------m------------------------------------------
-----------------------------------------------------------------gllskkascnt--hg
qdssyfwgweeyeknpydeiknpdgiiqmglae-nqlsfdlieswla-knpdaanfqr--e--gq------sifrelalf
qdyhglpsfknamadfmsenrgnrvsfnpnklvltagatpanetlmfcladpgdafllptpyypgfdrdlkwrtgaeivp
iqcksangfritkvaleeayeqaqklnlkvkgvlitnpsnplgttttrtelnhlldfisr-kkihlisdeiys------g
tvft---np--gfisvmevlk--drk-l------------e-n-t-d-vfdrvhivyslskdlglpgfrvgviysnddfv
vsaatkmssfglissqtqyllsallsdktftknyleenqirlknrhkklvsgleaagieclks-naglfcwvdmrhll--
---ksn-tfeaeielwkkivyevklnispgsschcnepgwfrvcfanlseetlkvaldrlkrfv-dgpspt---------
--rrsqsehq-rlknl-------rkmk---vsnw------------vfrlsf-h-drep---ee----------------
----------r----
>S.lycopersicum_04g077410.2.1_SlACS5
m------------------------------------l------------------------------------------
-----------------------------------------------------------------kmlskmamcks--hg
qdssyfigwqeyeknpydplqnpsgiiqmglae-nqlsfdlieswlt-rnqdviqfre--n--gg------smfrdlalf
qdyhglqafknvlvsfmaeirrkkvkfdpknlvltagstsanetlifclaepgealliptpyypgfdrdlkwrtgaeivp
iqcyssnnfritesaleeayeqaqkrnltvkgvfitnpsnplgttmsrnelnilitfamt-knihivsdeiya------g
tvfd---sp--kfvsiieali--drk-l------------e-k-s-k-mwnqvhivsslskdlglpgfrvgmiysnnetl
iaaatkmssfglissqtqyllskilgdrrfikryvkqnkkqlihrremlasglansgieclds-naglfcfvdmrdll--
---nsn-tfeaemelwkkiisnvglnvspgsschcsepgwfrvcfanmsketldlamqrinnfv-nsdrdi---------
--hrqqplrfvtgags------rrrrt---ianw------------vvkfss-g-dgrr----d----------------
----------r----
>A.thaliana_NP_567330.1_AT4G08040_ACS11
--------------------------------------------------------------------------------
------------------------------------------------------------------mlsskvvgds--hg
qdssyflgwqeyeknpfhesfntsgivqmglae-nqlsfdliekwle-ehpevlglkk--n--de------svfrqlalf
qdyhglpafkdamakfmgkirenkvkfdtnkmvltagstsanetlmfclanpgdaflipapyypgfdrdlkwrtgveivp
ihcvssngykitedaledayeralkhnlnvkgvlitnpsnplgtsttreeldllltftst-kkihmvsdeiys------g
tvfd---sp--eftsvlevak--dkn-m------------------g-ldgkihvvyslskdlglpgfrvgliysnnekv
vsaatkmssfglissqtqhllanllsderfttnyleenkkrlrerkdrlvsglkeagisclks-naglfcwvdlrhll--
---ksn-tfeaehslwtkivcevglnispgsschcdepgwfrvcfanmsdqtmevamdrvkgfv-dnnngg---------
--kqkrtmwdtr-----------rrsl---inkw------------vsklss-v-tces----e----------------
----------r----
>A.trichopoda_XP_020530056.1
-------------------------------------m------------------------------------------
--------------------------------------------------------------tq-qflsrkascns--hg
qdssyflgwqeyeknaydeiknpsgiiqmglae-nqlsfdlleswla-enpeaagfkh--n--ga------svfrelalf
qdyhgmpsfksalasfmgeirgnkasfdparlvltagatsaneilmfcvanrgeafliptpyypgfdrdlkwrteveivp
ihcdssndfqiresaleaayksamsqklkvkgilitnpsnplgttmtratlkmllsfiad-kgihlvcdeiys------g
tvfg---sq--nfvsiaevlp--lnh--------------------p-arqrvhlvyslskdlglpgfrvgaiysygdtv
vaeatkmssfglvssqtqhllapllsdnkftssylvenrrrlkqrqqalvrglqnsgisclqg-nsglfcwvnmshll--
---qsp-tfageielwksilyevglnispgsschctepgwfrlcfanmsqntldvalqriqrfv-sarssr---------
--nktgscatrhgfs--------gkls---frkw------------vlrsst-a-ayss----e----------------
----------r----
>O.sativa_03g51740.1_OsACS1
-------------------------------------mvsqvvae-----------------------------------
-------------------------------------------------------------ekp-qllskkagcns--hg
qdssyflgwqeyeknpfdpvsnpsgiiqmglae-nqlsfdlleewle-knphalglrr--eggga------svfrelalf
qdyhglpafknalarfmseqrgykvvfdpsnivltagatsanealmfcladhgdafliptpyypgfdrdlkwrtgaeivp
vhcasangfrvtrpalddayrraqkrrlrvkgvlitnpsnplgtaspradletivdfvaa-kgihlisdeiya------g
tafa---eppagfvsalevva--grd-g------------g-g-a-d-vsdrvhvvyslskdlglpgfrvgaiysanaav
vsaatkmssfglvssqtqyllaallgdrdftrsyvaenkrrikerhdqlvdglreigigclps-naglfcwvdmshlm--
---rsr-sfagemelwkkvvfevglnispgsschcrepgwfrvcfanmsaktldvamqrlrsfv-dsatgg---------
--gdnaalrraavpv--------rsvscplaikw------------alrltp-s-iadr--kae----------------
----------r----
>A.duranensis_XP_015955230.1_AdACS1
-------------------------------------mgieiek------------------------------------
--------------------------------------------------------------pcvvelsniavsnt--hg
edspyfagwkaydenpydeltnpsgviqmglae-nqvsfdllekyle-ehseattwg---k--gv----rnssfrdnalf
qdyhglhsfraamasfmeqirgerakfepdrlvitagataanelltfilanpgdallvptpyypgfdrdlrwrtgvkivp
ihcdssnnfqitpealegaykeaesmntkvrgvlitnpsnplgatiersvleqilefvtr-knihlvsdeiys------g
svfs---ps--efvsvaeile--arn-h------------k-----d--aervhivyslskdlglpgfrvgtiysyndkv
vttarrmssftlissqtqhllasmlsdkdftelyirtnrerlrkryemiieglrsngieclkg-ngglfcwmnmspll--
---eka-tkegelklwnaiihqvklnispgsschcsepgwfrvcfanmsentlqvalerirnfv-dkirth---------
--tltvgsn-----------------------------------------------------------------------
---------------
>C.arietinum_Ca5g274400.1_CaACS3b
-------------------------------------msieieq------------------------------------
------------------------------------------------------------ehps-velsriaiset--hg
enspyfagwkaydedpyheltnpsgviqmglae-nqvsfdllekyle-ensetstwg---k--gg------ssfrenalf
qdyhglksfrkamasfmekirgerakfdpdrivltagataanelltfilanpgdallvptpyypgfdrdlrwrtgvnivp
ihcdssnnfqitvealesayknaesmntkvkailitnpsnplgitiqtsvlesildfatr-knihlisdeiys------g
svfs---cd--eftsiatvle--srr-y------------k-----d--aervhivyslskdlglpgfrvgtiysyndkv
vttarrmssftlissqtqqllasmlsdekftdnyikinrerlrkryemiieglknarieclkg-naglfcwmnlspmm--
---enq-tkegelkiwnsilhevklnispgcschcsepgwfrvcfanmtqqtleialkricdfm-nnkdtk---------
--diqs--------------------------------------------------------------------------
---------------
>C.arietinum_Ca8g003800.1_CaACS3a
-------------------------------------msieivq------------------------------------
------------------------------------------------------------ehps-velsriaiset--hg
enspyfagwkaydedpyheltnpsgvmqmglae-nqvsfdllekyle-ensetsswg---k--gg------ssfrenalf
qdyhglksfrkamasfmekirgerakfdpdrivltagataanelltfilanpgdallvptpyypgfdrdlrwrtgvnivp
ihcdssnnfqitvealesayrnaesmntkvkailitnpsnplgitiqtsvlesildfatr-knihlisdeiys------g
svfs---cd--eftsiatile--srr-y------------k-----d--aervhivyslskdlglpgfrvgtiysyndkv
vttarrmssftlissqtqqllasmlsdekftdnyikinrerlrkryemiieglknvgieclkg-naglfcwmnlspmm--
---enq-tkegelkiwnsilhevklnispgcschcsepgwfrvcfanmtqqtleialkricdfm-nnkdrk---------
--di----------------------------------------------------------------------------
---------------
>M.truncatula_Chr6g0488041_MtACS3
-------------------------------------mgleieq------------------------------------
------------------------------------------------------------ehpc-velsniatset--hg
enspyfagwkaydenpyheitnpsgviqmglae-nqvsfdllekyle-ehseastwg---k--gg------ssfrdnalf
qdyhglksfrkamasfmekirgnkakfdyerivltagataanelltfilanpgdallvptpyypgfdrdlrwrtgvniip
ihcdssnnfqitlealetayknaesmnmkvkavlitnpsnplgisiqrsvledilnfvtr-knihlvsdeiys------g
svfs---sh--efisiaeile--srq-y------------k-----d--aerchivyslskdlglpgfrvgtiysyndkv
vttarrmssftlissqtqhllasmlsdesftdnyikvnrerlrkryemiieglksagieclkg-naglfcwmnmspml--
---esn-tregelklwneilnevklnispgcschcsepgwfrvcfanmseetlelalkrirdfm-nnkdrk---------
--digi--------------------------------------------------------------------------
---------------
>L.japonicus_LotjaGi2g1v0230900.1_LjACS3
-------------------------------------mgieieq------------------------------------
--------------------------------------------------------------pc-velsniatset--hg
enspyfagwkaydenpyheltnpsgviqmglae-nqvsfdllekyle-ehseastwg---k--ga------pgfrenalf
qdyhglqsfrtamasfmeqirggrakfdparvvltagataanelltfilanpgdallvptpyypgfdrdlrwrtgvnivp
ihcdssnnfqitlealeaaykeaeamnfkvrgvlitnpsnplgitiqrsvledlfdfvtr-knihlvsdeiys------g
svfs---at--eftsvaeile--ark-y------------k-----e--aervhivyslskdlglpgfrvgtiysyndkv
vttarrmssftlissqtqhllasmlsneeftqnyietnrvrlrkrykmiieglrsagieyleg-naglfcwmnlspll--
---eep-tregelklwdavlhevklnispgcscrcdepgwfrvcfanmseqtleialkrirkfm-erirtq---------
--kk----------------------------------------------------------------------------
---------------
>L.japonicus_LotjaGi4g1v0441500.1_LjACS1
-------------------------------------mgieieq------------------------------------
--------------------------------------------------------------pc-velskiavsnt--hg
edspyfagwkaydenpydeitnspgviqmglae-nqvsfdllekyle-ehaeaftwg---k--gv------tsfrenalf
qdyhglesfrtamasfmeqirggrakfdpdrvvltagataanelltfilanpgdallvptpfypgfdrdlrwrtgvnivp
ihcdssnnfqvtpraleaaykkaesmktkvrgvlitnpsnplgvtiqrsvleeildfvtr-knihlvsdeiys------g
svfs---st--efvsiaeile--aqk-y------------k-----n--aervhivyslskdlglpgfrvgtiysyndkv
vttarrmssftlissqtqhllatmlsdekftesyikinrerlrkryqmmieglrnvgiecleg-naglfcwmnlnpll--
--gkkp-tregeleiwnavvhevklnispgsschcdepgwfrvcfanmsektlevalerirnfm-krmtdt---------
--kvf---------------------------------------------------------------------------
---------------
>C.arietinum_Ca6g044400.1_CaACS1
-------------------------------------mgieneq------------------------------------
--------------------------------------------------------------sc-vqlskiaiset--hg
enspyfagwkaydenpyheltnssgviqmglae-nqvsfdllekyle-ehpeastwge--k--ga------pgfrenalf
qdyhglksfriamanfmeqirggrakfdherivltagataanelltfiianpgdallvptpyypgfdrdlrwrtgvnivp
iqcdgsnnfqitpqalesaykeaesmnmkvsgvlitnpsnplgatiqrsvleqiidfttr-knihlvsdeiys------g
svft---ss--efisvaeile--skn-y------------p-----knvaervhivyslskdlglpgfrvgtiysyndnv
vitarrmssfslissetqhllatmlsdkeftenyikinrerlkkryemiieglrnvgieclkg-naglfcwmnlspyl--
---keq-skegeleiwndilnevklnispgcschctqpgwfrvcfanmsehtlqvalerirkfm-drirtk---------
--ni----------------------------------------------------------------------------
---------------
>M.truncatula_Chr8g0389311_MtACS1a
-------------------------------------mgieieq------------------------------------
--------------------------------------------------------------sc-vqlsniaisdt--hg
enspyfagwkaydenpyheltnssgviqmglae-nqvsfdlvekyle-vhpedy-----------------ngfrenalf
qdyhglksfrtamasfmeqirggkatfdserivitagataanelltfilanpgdallvptpyypgfdrdlrwrtgvnivp
ihcnrsnnfqitpkaleaaykeaesmnmkvsgvlitnpsnplgitvkrsvleeildfvtk-knihlisdeiys------g
svfn---ss--efvsiaeile--trr-y------------k-----d--aervhivyslskdlglpgfrvgtiysyndkv
vttarrmssftlissqtqqflanmlsdkkftekyininrerlkkryemiieglksvgieclkg-naglfcwmnlspll--
---kes-tkegelelwnivlnelklnispgcschcdqpgwfrvcfanmsehtlevalkrirnfm-anrtgt---------
--kkm---------------------------------------------------------------------------
---------------
>M.truncatula_Chr8g0389321_MtACS1b
-------------------------------------mgieieq------------------------------------
--------------------------------------------------------------sc-vqlsniaisdt--hg
enspyfagwkaydenpyheltnssgviqmglae-nqvsfdlvekyle-vhpedy-----------------ngfrenalf
qdyhglksfrtamasfmeqirggkatfdserivitagataanelltfilanpgdallvptpyypgfdrdlrwrtgvnivp
ihcnrsnnfqitpkaleaaykeaesmnmkvsgvlitnpsnplgitvkrsvleeildfvtk-knihlisdeiys------g
svfn---ss--efvsiaeile--trr-y------------k-----d--aervhivyslskdlglpgfrvgtiysyndkv
vttarrmssftlissqtqqflanmlsdkkftekyininrerlkkryemiieglksvgieclkg-naglfcwmnlspll--
---kes-tkegelelwnivlnelklnispgcschcdqpgwfrvcfanmsehtlevalkrirnfm-anrtgt---------
--kkm---------------------------------------------------------------------------
---------------
>A.duranensis_XP_052118284.1_AdACS3
-------------------------------------mglkieq------------------------------------
---------------------------------------------------------qqhqqpc-velskiaisnt--hg
edspyfagwkvydenpydeftnplgviqmglae-nqvsfdllekyie-ehketkg-----a--le------tnfkenalf
qdyhglksfrsamasfmgeirgnrakfdpdrivltagataanelltfilanpgdallvptpyypgfdrdlrwrtgvnivp
ihcdssnnfqiteqalesaykdaesmsyrvrgilitnpsnplgitiqrsvlelllnfvtk-knihlvsdeiysxxxxxxx
xxxs---ss--efvsvaevle--srn-y------------k-----n-saervhivyslskdlglpgfrvgtiysyndrv
vttarrmssftlissqtqnllasmlsnksftksyikinrerlnkryemiieglksagieclkg-naglfcwmnlspll--
---kdktsreselvlwnailhevklnispgsschclesgwfrvcfanmsentlkialerickfm-eriksq---------
--q-----------------------------------------------------------------------------
---------------
>S.lycopersicum_07g026900.1.1_SlACS9
-------------------------------------maieiek------------------------------------
------------------------------------------------------------rstv-vglsnvatsdt--hg
edspyfagwkaydenpfdevhnpsgviqmglae-nqvsfdlleeyle-kqkddgv-----a--ei------srfrenalf
qdyhglvcfrkamasfmekirggrarfdpdrvvitagataanelltfiladpgdalllptpyypgfdrdlrwrtgvkivp
vhcdssnnfqvtpraledaykeaesnnikvrgvlitnpsnplgatvqrcvleeilefvtr-knihlvsdeiys------g
safc---cs--efvsiaeile--srn-y------------k-----d--servhivyslskdlglpgfrvgtiysyndkv
vttarrmssftlissqtqqllasmlsdetftenyikknrerlrmryemmieglrsagieclrg-naglfcwmnltsll--
---ekp-tkecelqvwntilnqvklnispgsschcsepgwfrvcfanmtentlqialkrihhfm-etratl---------
--qky---------------------------------------------------------------------------
---------------
>S.lycopersicum_12g008740.1.1_SlACS10
-------------------------------------mai----------------------------------------
-----------------------------------------------------------------velskvansdt--hg
edspyfagwkaydedpfdevhnpcgviqmglae-nqvsfdmvedyle-khsktincg---s--gi------snfrenalf
qdyhglysfrksmakfmekirggrakfnpdrvvitagataanelltfiladpgdallvptpyypgfdrdlrwrtgvkiip
ihcnssnnfqvtpqalesayeeakfnkikvrgilitnpsnplgatiqrsnledildfvvr-knihlisdeiys------g
safc---ss--kfvsiaevlk--srn-d------------v-----d--servhivyslskdlglpgfrvgtiysyndnv
vttarrmssftlissqtqqllasmlsneefttnyiktnrdrlrkryekiidglkrsgieclkg-naglfcwmnlsqll--
---eks-tkecelklwnsilcevklnispgsschcsepgwfrvcfanmseqtleialkrlhnfm-qrrtqn---------
--ry----------------------------------------------------------------------------
---------------
>A.thaliana_NP_194350.1_AT4G26200_ACS7
-------------------------------------mglplmm------------------------------------
--------------------------------------------------------erssnnnn-velsrvavsdt--hg
edspyfagwkaydenpydeshnpsgviqmglae-nqvsfdlletylekknpegsmwgs--k--ga------pgfrenalf
qdyhglktfrqamasfmeqirggkarfdpdrivltagataanelltfiladpndallvptpyypgfdrdlrwrtgvkivp
ihcdssnhfqitpealesayqtardanirvrgvlitnpsnplgatvqkkvledlldfcvr-knihlvsdeiys------g
svfh---as--eftsvaeive--nid-d------------v-----s-vkervhivyslskdlglpgfrvgtiysyndnv
vrtarrmssftlvssqtqhmlasmlsdeeftekyirinrerlrrrydtiveglkkagieclkg-naglfcwmnlgfll--
---ekk-tkdgelqlwdvilkelnlnispgsschcsevgwfrvcfanmsentleialkrihefm-drrrrf---------
--------------------------------------------------------------------------------
---------------
>A.trichopoda_XP_006853996.2
-------------------------------------mgqemkmdl-------------wpv--------------rerk
d----------------------------------------------------qsspsktsgga-vrlskmalaet--hg
edspyfagwkaydedpydpvmnpsgviqmglae-nqvsfdlleewla-qhpeasnwg---n--gf------snfrenalf
qdyhglkafrkamtsfmeevrggavkfdadrlvltagataanelltfclvdsgeallvptpyypgfdrdlrwrtgvkiip
ihcnssnnfqitrqaledayeearrekitvrgvlitnpsnplgatirrsvledlldfvte-kdihlisdeiys------g
svfs---pp--efvsmaeifa--skn-y------------r-----n--aerihivyslskdlglpgfrigaiysyndrv
vtparrmssfslvssqtqhllalmlsdtkfsrryietnrerlktryefivqglrkagikclkg-naglfcwmnlxlll--
---knp-tregelelwnlmlhevklnispgsschcsepgwfrvcfanmtletlqvalrrihdfm-drhrqr---------
--esetle------------------------------------------------------------------------
----------rll--
>O.sativa_01g09700.1_OsACS5
-------------------------------------mggkllp------------------------------------
--------------------------------------------------------aaafagsa-pplsqvatsaa--hg
edspyfagwkaydedpyhavdnpdgviqmglae-nqvsfdlleaylr-dhpeaagwstgga--ga------gsfrdnalf
qdyhglksfrkamasfmgkirggkarfdpdhivltagataanelltfilanpgdalliptpyypgfdrdlrwrtgvnivp
vrcdsangfqvtvaalqaaydeaaavgmraravlitnpsnplgttvrrkmlddildfvsr-ndihlisdeiys------g
svfa---ap--dlvsvaelve--arg-g------------d-----g-iagrvhivyslskdlglpgfrvgvvysyndav
vtaarrmssftlvssqtqktlaamlsdeafageyirtnrrrlrerhehvvaglaragvpclrg-naglfvwmdmrrlll-
---ggg-gvggelrlwekllrqaklnispgsschcseagwfrvcfanmsldtldlalhrisrfm-dtwngt---------
--kqqascqqqe--------------------------------------------------qq----------------
---------------
>O.sativa_05g25490.1_OsACS4
-------------------------------------mgvkllad-----------------------------------
--------------------------------------------------------gcagasss-palsrvatsaa--hg
egspyfagwkaydedpydaaanpdgviqmglae-nqvsidllegylr-ehpeaaawgvagdg-gg------dsfrdnalf
qdyhglanfrkamarfmekimggkatfdpdrivltagataanelltfiladprdalliptpyypgfdrdlrwrtgvnvvp
vhcdsangfqvtaaalqaahdeaaaagmrvrgvlitnpsnplgttarrealegilgfvar-ndihlvsdeiys------g
svfa---ap--dlvsvaelve--sss-srarhr-----gedddgdvg-vadrvhvvyslskdlglpgfrvgvvysrndav
vaaarrmssftlvssqtqrtlaavlsdeafvdayvaanrarlrerhdhvvaglaragvpclrg-naglfvwmdmrrlllg
dggdaa-tfagelrlwdrllrevklnvspgsschcsepgwfrvcfanmslatldvalerisrfm-dawckat--------
-igkfnhlqpnrc-----------------evny-------------faler---yqgh--vqq----------------
---------------
>O.sativa_05g10780.1_OsACS3
--------------------------------------------------------------------------------
----------------------------------------------------------------------mamsaa--hg
edspyfagwraydedpydpitnpqgviqmglae-nqvsfdlleeymr-ehpeasdcg--------------agvrenalf
qdyhglksfrkamasfmetirggkarfdpdrvvltagataanelltfiladpgdallvptpyypgfdrdlrwrtgvnivp
vscdsaagfqvtagalraaydeavaagtrvrgvlitnpsnplgttaargvlegildfvar-hdmhlisdeiys------g
svfa---ap--dlvsvaelvd--err-r---ar-----ggaadae-d-iarrvhvvyslskdlglpgfrvgvvysyndav
vaaarrmssftlvssqtqrtlaamlsdaafaaayvrsnrdrlrerharavaglrragvaclrganaglfvwvdmrrll-g
d--gea-tvagelrlwrrvvaeaklnispgsschcrepgwfrvcfanmsletldvalhrlgcfi-kkweqe---------
--qhen--------------------------------------------------------------------------
---------------
>A.trichopoda_XP_006837379.1
-------------------------------------mv-----------------------------------------
-------------------------------------------------------------ntk-vdlsrmaraet--hg
enspyfagwkaydcnpydpmlnpsgiiqmglae-nqvcsdlleewid-qhpealsmk---n--ki------pnfkevalh
qdyhglsifrkalarfmeeirggrvkfdpdkivltagataaneiltfcianpgdalliptpyypgfdrdlrwrtgahiip
vhctsktgfeitlqaleqayqdaqlqgkrvkallitnpsnplgqtlkasaihqildfvsq-ksihlicdeiys------g
tvfn--pss--pfvsiseiip--ksk-n------------t-----n--pksihivyslskdlgvpgfrvgaicsqndei
lttsrrmssfslissqtqailtsmlldmefmrrymvmskkrlrerherlvgglremgiecleg-gsglfcfvnlrhll--
---ere-swegemrlwevvlndvglnvspgssfhceepgwfrvcfgnmsqealdvalqrirdyf-mvhgkr---------
--vevvgggs--------------------svgw------------atsamd-v-dqqae-pqd----------------
----------lvii-
>A.duranensis_XP_015947781.1_AdACS9
m------------------------------------vgls---------------------------------------
------------------------------------------------------------sksy-ellskiatnek--hg
enspyfdgwkaydrdpyhptknpqgviqmglae-nqlcfdlieewlk-knpkasictp--e--gl------hqfrdianf
qdyhglpqftsavakfmskvrggrvkfdpnrilmsggatganelimfcladpgdaflvptpyyaayprdlcwrtglrlip
vhcdssnnfkitrealessykkakddninvkgliitnpsnplgtsldrdtlkslvnftnd-nnihlvcdeiys------a
tvfd---sp--rfvsvaeiie--emd-d-----------ssc----k--kelihivyslskdmgfpgfrvgivysyndiv
vncgrkmssfglvssqtqhmlaamlsddefvdnflkessrrlakrheyfskgleevnikrfps-naglfywmnlssll--
---keq-sfeaemalwrviinevklnvspgssfnclepgwfrvcfanmddetvevalnrirafvigkektt-knnnnrak
knnnvvevk----------------------krw------qq----nlrlsf-s-ssrlldhhetv-msphilsphspi-
---passplvqat--
>A.duranensis_XP_015961831.3_AdACS8
--------------------------------------------------------------------------------
--------------------------------------------------------------------------------
----------------------------mglae-nqlcfdlieewir-nnskasicta--e--gv------hlfrdianf
qdyhglpqfrkgvanfmskarggrvkydperilmsggatganelimfcladpadafmvptpyypafvrdlgwrtgvqlvp
vhcdssnnfkitrealeeayreakqnninvkgliitnpsnplgttldketlksivrfine-knihlvcdeiya------a
tvft---tp--rfvsisevml--eme---------------c----k--kelihiiyslskdmglpgfrvgivysynddv
vscgrkmssfglvssqtqhflasllsdedfidryleiskrrlakrhsfftkgletvnitclps-nsglfcwmnlrrll--
---kek-tfegemklwrmiinevklnvspgssfncsepgwfrvcfanmddetvevalkrirafv-gretnn---------
--gkrvelk-----------------------rw------ksintnklrlsf-n-srrf---denv-msph-----spm-
---p-hsplvrat--
>C.arietinum_Ca3g177400.1_CaACS8
-------------------------------------msfe---------------------------------------
------------------------------------------------------------sksh-qllskiatnnk--hg
enspyfdgwkayesnpfhptknpqgviqmglae-nqlcfdlieewir-nnpkasictp--e--gv------nqfrhianf
qdyhglpefrnavanfmskvrggrvrfdpdrilmsggatganelimfcladpgdaflvpspyypafvrdlcwrtgmqlip
vqcdssnnfkitrealeeayekaksekinvkgliitnpsnplgttiekerlksivnfine-knihlvcdeiya------g
tvft---tp--nftsvsevlq--eie--------------hc----k--kdlihiiyslskdmglpgfrvglvysyndev
vncgrkmssfglvssqtqhflasmlsdnmfvenflaessrrlkerrefftkglekvnitclps-naglffwmnlksll--
---kek-tfegemmlwrliinevklnvspgssfncsepgwyrvcfanmddetveialmrirafv-grqk-----------
--gktveik-----------------------rw------ns----nlrlsf-s-srrf---eenv-msphmmsphspm-
---p-hsplvrat--
>M.truncatula_Chr7g0248681_MtACS8
-------------------------------------msle---------------------------------------
------------------------------------------------------------nknh-qllskiatndk--hg
enspyfdgwkayesnpfhptknpqgviqmglae-nqlcfdlieewir-nnpkasictp--e--gv------nefrhianf
qdyhglpefrnavanfmskvrggrvrfdpdrilmsggatganelimfcladpgdaflvpspyypafvrdlcwrtgvqlip
vqchssnnfkitrealeeahkkaqeeninvkgliitnpsnplgttlekdtlksivsfine-nnihlvcdeiys------g
tvfn---tp--tyvsvaeviq--eme--------------ec----k--kdlihiiyslskdmglpgfrvglvysyndev
vncgrkmssfglvssqtqhflaamlsddifvdkfleessrrlrerrefftkglekvnitclps-naglffwmnlrgll--
---kek-tfegemklwrliinevklnvspgsafncsepgwyrvcfanmdhetveialrrirafvngrek-----------
--gktveik-----------------------rw------ks----nlrlsf-s-srrf---denv-msphmmsphspm-
---p-hsplvrat--
>L.japonicus_LotjaGi1g1v0481200.1_LjACS8
-------------------------------------malgn--------------------------------------
-----------------------------------------------------------iksth-qllskiatndk--hg
enspyfdgwkayetnpfhptknpqgviqmglae-nqlsfdlieewir-nnpkasictp--e--gv------dnfrhianf
qdyhglpefrnavakfmskvrggrvrfdpdrilmsggatganelimfcladpgdaflvpcpyypafvrdlcwrtgvqlip
vqcdssnnfmitrealeaaynkakahninvkgllitnpsnplgttvdretlksivrfine-knihfvcdeiya------a
tvfn---tp--tfvsvaeviq--eie--------------hc----k--rnlihiiyslskdmglpgfrvglvysyndev
vncgrkmssfglvssqtqhflaamladeefverflkesakrlrlrheyftkglekvnitclps-naglfcwmnlrgll--
---kkh-tfegemvlwrmivnevklnvspgsafncsepgwfrvcfanmdhetvevalkrirafv-gkeig----------
-----verk-----------------------rw------ks----nlrlsf-s-trrf---detvimsphmms------
---p-hsplvratt-
>C.arietinum_Ca7g330700.1_CaACS9
-------------------------------------mslr---------------------------------------
------------------------------------------------------------sesy-qllskiatndq--hg
enspyfdgwtaykknpfhpttnpqgviqmglae-nqlcfdlfeewmk-nnpkasictp--e--gv------hkfrdianf
qdyhglpeftsamanymskvrggrvrfdpnrilmsggatganelimfcladpgdaflvptpyypaflrdlcwrtkaqlip
vhcdssnnfkitrealeasykkaqedninvkgliitnpsnplgttieketlksivsfine-ktihlvcdeiya------a
tvfs---sp--syvsvseviq--emk---------------c----n--lnlihiiyslskdlgfpgfrvgivysyndev
vscgrkmssfglvstqtqymlasmlsdekfvdkfllessrrlskrhekfikgleevnisrfps-naglfcwmnlksll--
---kee-tfegelklwrliinevklnvspgssfncsevgwfrvcfaniddetveialkrirdfi-gket-----------
--kkkvevk-----------------------rw------qp----nlrlsf-t-srrf---desv-lsphnhiiis---
---p-hsplvrat--
>M.truncatula_Chr8g0348351_MtACS9
-------------------------------------mslg---------------------------------------
------------------------------------------------------------sesy-qllskiatndq--hg
enspyfdgwkayeknpfhprknpqgviqmglae-nqlcfdlieewik-nnpkasictp--e--gv------ckfrdianf
qdyhglpeftsamakfmskvrggrvrfdpnrilmsggatganelimfcladpgdaflvptpyypgfvrdlcwrtkvqlip
vhcdssnnfkitrealevaykkaqenninvkgliitnpsnplgttldketlkslitfine-ktihlvcdeiya------a
tvft---sp--syvsvsevvq--emk---------------c----n--ldlihviyslskdlgfpgfrvgivysyndqv
vncgrkmssfglvssqtqymlasmlsdekfvdkfllessrrllkrhdkftkgleeveisrfps-naglfcwmnlkkll--
---kee-tieeelklwhviinevklnvspgssfncsevgwfrvcfaniddetveialqrirafv-gket-----------
--kkkievk-----------------------rw------qp----nlslsf-t-strf---denv-lsphnhiiis---
---p-hsplvrat--
>L.japonicus_LotjaGi3g1v0387700.1_LjACS9
-------------------------------------mglgs--------------------------------------
------------------------------------------------------------dqnh-qllskiatndk--hg
enspyfdglmayerdqfhptknpngviqlglae-nqlcfdlieewir-nnpkasictp--e--gv------hkfreianf
qdyhglpeftramanfmskvrggrvkfdperilmsggatganelimfcladpgdaflvptpyypaflrdlcwrtkaqlip
vlcdssnnfkitrealeaaynkaqedninvkgviitnpsnplgtildrdtmksivsfine-nnihliseevya------a
tvfr---sp-ssyvsvaeviq--dme--------------ecnnnin--ldlihityslskdmgfpgfrvgivysfndgv
vscgrkmssfglvssqtqhmlasmlsndkfvdnflkensrrlakrydyftkgleevnitrfps-daglfcwmnlksll--
---kdq-tfeaelklwrvimnevklnvspgssfccfepgwfrvcfanmdnetvevalnrirtfi-gket-----------
--knqvkik-----------------------rw------qp----nlklsf-s-srkf---eestvlsphmmsphspi-
---s-hsplvipat-
>S.lycopersicum_01g095080.2.1_SlACS2
-------------------------------------mgfei--------------------------------------
------------------------------------------------------------aktn-silsklatnee--hg
enspyfdgwkaydsdpfhplknpngviqmglae-nqlcldliedwik-rnpkgsics---e--gi------ksfkaianf
qdyhglpefrkaiakfmektrggrvrfdpervvmaggatganetiifcladpgdaflvpspyypafnrdlrwrtgvqlip
ihcessnnfkitskavkeayenaqksnikvkgliltnpsnplgttldkdtlksvlsftnq-hnihlvcdeiya------a
tvfd---tp--qfvsiaeild--eqe-m-----------tyc----n--kdlvhivyslskdmglpgfrvgiiysfnddv
vncarkmssfglvstqtqyflaamlsdekfvdnflresamrlgkrhkhftnglevvgikclkn-naglfcwmdlrpll--
---res-tfdsemslwrviindvklnvspgssfecqepgwfrvcfanmddgtvdialarirrfv-gveksg---------
--dksssmek--------------------kqqw-----kkn----nlrlsf-s-krmy---desv-lspl----sspi-
---p-psplvr----
>S.lycopersicum_05g050010.2.1_SlACS4
-------------------------------------mdletse------------------------------------
---------------------------------------------------------isnykss-avlsklasneq--hg
enspyfdgwkaydndpfhlvnnlngviqmglae-nqlsvdlieewik-rnpkasictn--d--gi------esfrrianf
qdyhglpeftnaiakfmektrggkvkfdakrvvmaggatganetlilcladpgdaflvptpyypgfnrdlrwrsgvqllp
isckscnnfkitieaieeayekgqqanvkikgliltnpcnplgtildrdtlkkistftne-hnihlvcdeiya------a
tvfn---pp--kfvsiaeiin--edn--------------ci----n--kdlvhivsslskdlgfpgfrvgivysfnddv
vncarkmssfglvstqtqhllafmlsddefveefliesakrlreryekftrgleeigikcles-nagvycwmdlrsll--
---kea-tldaemslwkliinevklnvspgssfncsevgwfrvcfaniddqtmeialarirmfm-daynnv---------
--nkngvmkn--------------------khn-------------grgtty-d-------------ltpqmgs------
-----tmkmlla---
>A.duranensis_XP_015955452.1_AdACS10
-------------------------------------mgvms--------------------------------------
------------------------------------------------------------keqs-qllskiatgng--hg
edspyfdgwkaydenpyhptnnphgviqmglae-nqltadlveewvm-snpeasictp--e--gv------tdfkaianf
qdyhglpefrkgvakfmaksrgnrvkfeaerivmsggatgahevttfcladpgdaflvptpyypgfdrdlrwrtgvqlvp
vkcessnnfkltkqaledaydkarqdnirvkgllitnpsnplgtildratlrtivkfind-krihlvcdeiya------a
tvfs---hp--gfisiaeile--eet-d-----------mec----d--rdlvhivyslskdmgfpgfrvgiiysyndkv
vqcarkmssfglvssqtqhllasmlnddefvgrflaesakrlgeryrvftkglgqvgikclps-naglflwmdlrrll--
---kka-tfeaemelwrviihevkinvspgasfhcsepgwfrvcyanmddeavkvslqrihtfv-lknk-----------
--dvvvpdk---------------------krcw------qd----slrlslik-nrrf---ddii-msph-----spi-
---p-hsplvnatn-
>C.arietinum_Ca6g057900.1_CaACS10
-------------------------------------mglms--------------------------------------
------------------------------------------------------------mdqp-qllskiatgdg--hg
esssyfdgwkaydkdpfhltknphgviqmglae-nqltadlvqnwim-snpeasictl--e--gv------hnfkhmanf
qdyhglpefrnavakfmsrtrgnrvtfdpdrivmsggatgahevtafcladpgdaflvptpyypgfdrdlrwrtgvklvp
vicessnnfkltrqaleeayekakednirikgllitnpsnplgtvmdrttlrtvvnfinq-krihlisdeiya------a
tvfs---hp--sfisvaeiie--qdt-d-----------iec----d--rdlihiiyslskdmgfpgfrvgiiysyndsv
vncarkmssfglvstqtqylmtkmlsddefverflgesakrlaqryriftgglvkvgikclqs-ngglfvwmdlrdll--
---kkp-tfeselelwrviihevkinvspgcsfhcseagwfrvcyanmddralqialqrirsfv-lqknk----------
--evmvsdkns-------------------kpcw------hs----nlrlsl-k-srrf---ddim-msph-----spi-
---p-qsplvkatt-
>M.truncatula_Chr8g0387481_MtACS10
-------------------------------------mglvs--------------------------------------
------------------------------------------------------------mdqp-qllskiatgdg--hg
etssyfdgwkaydknpfhptknpqgviqmglae-nqltadlvqnwim-snpeasictl--e--gv------hnfkemanf
qdyhglpefrnavakfmsrtrgnrvtfdpdrivmsggatgaheatafcladpgdaflvptpyypgfdrdlrwrtgvklvp
vicesannfkltkqaleeayekatednirikgllitnpsnplgtvmdrntlrtvvnfine-krihlisdeiya------a
tvfs---hp--sfisiaeile--hdt-d-----------iec----d--rnlvhivyslskdmgfpgfrvgiiysyndtv
vncarkmssfglvstqtqylmakmlsddefvkkfltesakrlaqryriftsgltkvginclqs-ngglfvwmdlrgll--
---kea-tfeselelwrviihevkinvspgvsfhcsepgwfrvcyanmddrdvqialqrirsfv-vqnnk----------
--evmvseknt-------------------kpcw------hs----nlrlsl-k-trrf---ddiv-msph-----spf-
---p-qsplvkatt-
>L.japonicus_LotjaGi4g1v0430100.1_LjACS10
-------------------------------------mglmn--------------------------------------
-----------------------------------------------------------kqqkp-qllskiatgng--hg
edspyfdgwkaydenpfhptnnpngviqmglae-nqltsdlvedwvm-snpeasictp--e--gv------ydfkaisnf
qdyhglpefrnavakfmgktrgnrvtfdpdrivmsggatgahevtafcladpgdaflvptpyypgfdrdlrwrtgvqllp
vicessnnfkltkqaletalnkakqdnirvkgllitnpsnplgtvmdrttlrtaltfine-nrihlicdeiya------a
tvfg---hp--tftsiaeiie--qdt-d-----------iec----d--rdlvhivyslskdmgfpgfrvgiiysyndav
vncarkmssfglvstqtqyllaamladeafverflgesakrlgqryrvftgglskvgikclqs-sgglfvwmdlrhll--
---kek-tfdsemelwrmiihevkinvspgssfhcsepgwfrvcyanmddravqvslqrirafv-lqnv-----------
--evkvpek---------------------rpcw------qs----nlrlsf-k-trrf---ddim-msph-----spm-
---p-qsplvkatt-
>L.japonicus_LotjaGi2g1v0436200.1_LjACS11
-------------------------------------melms--------------------------------------
------------------------------------------------------------mnqp-qllskiatgdg--hg
enspyfdgwkayednpfhptknpngviqmglae-nqlasdlvqhwik-shpkasictp--e--gv------rhfkaianf
qdyhglpefreavakfmartrgnrvtfdpdrvvmsggatgahevtafcladpgdaflvptpyyagfdrdlrwrtgiqlvp
vicessnnfkltkqaleaafenateenirikgllitnpsnplgtildretlrtlvsfine-kqihlvcdeiya------a
tvfs---np--gftsiaeiie--qeq-d-----------iec----d--ldlihivyslskdmgfpgfrvgiiysyndav
vncarkmssfglvstqtqfllasmlsddvfvdqflresakrlgerfaifcrglgqvsikclqs-naglflwmdlrnll--
---ekp-tfeaemelwrviihqvkinispgssfhcsepgwfrvcyanmddravevsltrmrafv-sqnyke---------
------aek---------------------kpcs------hr----klrlsf-s-argf---edfl-mspr-----spi-
---p-qsplvkastc
>A.duranensis_XP_015964337.2_AdACS11
-------------------------------------me-----------------------------------------
------------------------------------------------------------qage-fllskiargdg--hg
enspyfegwkayeddpfhpiknpngviqmglae-nqlscdlvqewit-snpeasicsv--e--gv------hefkdianf
qdyhglplfrqgvaklmgrtrgnrvkfdpdrivmsggatgahevtafcladpgdaflvptpyypgfdrdlrwrtgvqlip
vtcesknnfkltkkalesalekakednitvkgllitnpsnplgtimdketlkmvvtfinh-nhihlvsdeiya------a
tvfs---hp--gftsiaeiie--eedik-----------mec----d--rnlvhivyslskdmgfpgfrvgiiysyndnv
vncarkmssfglvstqtqhliaamlsddefvqrflaesarrlakrygifcqglrqvgikclqs-ngglflwmdlrpll--
---kkq-tfeeemalwrviihkvkinvspgcsfhccepgwfrvcyanmddravqvslarmrgfv-lqnk-----------
--dvmlssk---------------------kpcsprnlmlpr----nlmlsf-s-smrm---ddfl-msph-----spi-
---p-qsplvkatt-
>S.lycopersicum_08g081540.2.1_SlACS1B
m------------------------------------vsisk--------------------------------------
-----------------------------------------------------------nnqkq-qllskiatndg--hg
enspyfdgwkayannpfhltdnptgviqmglae-nqlcfdliqewmv-nnpkasictv--e--ga------enfqdiaif
qdyhglpefrqavarfmekvrgdrvtfdpnrivmsggatgahemlafcladpgdaflvptpyypgfdrdlrwrtgvqlfp
vvcescndfkvttkaleeayekaqqsnikikgllinnpsnplgtlldkdtlrdivtfins-knihlvcdeiya------a
tvfd---qp--rfisvsemve--emi--------------ec----n--tdlihivyslskdlgfpgfrvgivysyndtv
vnisrkmssfglvstqtqhmlasmlsdeifvekfiaesserlgkrqgmftkglaqvgistlks-naglffwmdlrrll--
---kea-tfdgelelwriiinevklnvspgcsfhcsepgwfrvcfanmddetmrialrrirnfv-lqtkgl---------
--nniaaik---------------------kqcs------rs----klqisl-s-frrl---ddf--nspa----hspm-
-----nsplvrt---
>S.lycopersicum_08g081550.2.1_SlACS1A
m------------------------------------vsisk--------------------------------------
-----------------------------------------------------------nnqkq-qllskiatndg--hg
enspyfdgwkayannpfhltdnptgviqmglae-nqlcfdliqewvv-nnpkasictv--e--ga------enfqdiaif
qdyhglpefrqavarfmekvrgdrvtfdpnrivmsggatgahemlafcladpgdaflvptpyypgfdrdlrwrtgvqlfp
v-------------pwkkhmkkaqqsnikikgllinnpsnplgtlldkdtlrdivtfins-knihlvcdeiya------a
tvfd---qp--rfisvseive--dmi--------------ec----n--kdlihivyslskdlgfpgfrvgivysyndtv
vniarkmssfglvstqtqhllasmlsdevfidkfiaesserlgerqgmftkglaevgistlks-naglffwmdlrrll--
---kea-tfdselelwriiinevklnvspgcsfhcsepgwfrvcfanmddetmrialkrisyfv-lqpkgl---------
--nniaaik---------------------kqcs------rr----klqisl-s-frrl---dhefmnspa----hspm-
-----nsplvrt---
>S.lycopersicum_12g056180.1.1_SlACS13
-------------------------------------mgfis--------------------------------------
-----------------------------------------------------------ninni-ellskvatnng--hg
ensayfdgwkayeidpfhptknpngviqmglae-nqlcfdliqewvv-nnqkssicta--g--gc------eefkeiaiy
qdyhglpefrrgvasfmskvrgdkikfdeerivmsggatgahellafcladpgeaflvptpyypgfdrdlswrtgvqlfp
iicescnnfkvtkkaledaynkaqqsnitikglllnnpsnplgtildmealkdtirfind-knihlicdeiya------a
tvfn---vp--kfisiseiii--sed-v------------qc----n--ldlihivyslskdlgfpgfrvgiiysyndvv
tkcarkmssfglvstqtqylisnmllddtfiekfvvesrerlekrhgvftkglenigintles-naglfcwmdlrsll--
---ekn-tfeseiklwrmiindvklnvspgcsfhccepgwfrvcfanmdddtmrialrrieifv-vqykgi---------
--nniiee--------------------------------------gigesl-p-------------itp------gpvs
-lrsiyekidrrr--
>A.thaliana_NP_192867.1_AT4G11280_ACS6
m------------------------------------vafate-------------------------------------
-----------------------------------------------------------kkqdl-nllskiasgdg--hg
enssyfdgwkayeenpfhpidrpdgviqmglae-nqlcgdlmrkwvl-khpeasicts--e--gv------nqfsdiaif
qdyhglpefrqavakfmektrnnkvkfdpdrivmsggatgahetvafclanpgdgflvptpyypgfdrdlrwrtgvnlvp
vtchssngfkitvealeaayenarksnipvkgllvtnpsnplgttldreclkslvnftnd-kgihliadeiya------a
ttfg---qs--efisvaevie--eie--------------dc----n--rdlihivyslskdmglpglrvgivysyndrv
vqiarkmssfglvssqtqhliakmlsdeefvdefiresklrlaarhaeittgldglgigwlka-kaglflwmdlrnll--
---kta-tfdsetelwrvivhqvklnvspggsfhchepgwfrvcfanmdhktmetalerirvft-sqleee---------
--tkpmaattmmakkk--------------kkcw------qs----nlrlsf-sdtrrf---ddgf-fsph-----spv-
---p-psplvraqt-
>A.thaliana_NP_191710.1_AT3G61510_ACS1
-------------------------------------msqg---------------------------------------
------------------------------------------------------------acen-qllsklalsdk--hg
easpyfhgwkaydnnpfhpthnpqgviqmglae-nqlcsdlikewik-enpqasicta--e--gi------dsfsdiavf
qdyhglkqfrqaiatfmerarggrvrfeaervvmsggatganetimfcladpgdaflvptpyyaafdrdlrwrtgvriip
vecsssnnfqitkqalesaylkaqetgikikglii---snplgtsldretleslvsfind-kqihlvcdeiya------a
tvfa---ep--gfisvaeiiq--emy--------------yv----n--rdlihivyslskdmglpgfrvgvvysyndvv
vscarrmssfglvssqtqsflaamlsdqsfvdnflvevskrvakrhhmftegleemgisclrs-naglfvlmdlrhml--
---kdq-tfdsemalwrviinkvkinvspgssfhcsepgwfrvcfanmdedtlqialerikdfv-vgdranknkncncic
-nnkrenkk---------------------rksf------qk----nlklsl-s-smry---eehv-rspklms------
---p-hspllra---
>A.thaliana_NP_171655.1_AT1G01480_ACS2
-------------------------------------mglpg--------------------------------------
------------------------------------------------------------knkg-avlskiatnnq--hg
enseyfdgwkaydkdpfhlsrnphgiiqmglae-nqlcldlikdwvk-enpeasictl--e--gi------hqfsdianf
qdyhglkkfrqaiahfmgkarggrvtfdpervvmsggatganetimfcladpgdvflipspyyaafdrdlrwrtgveiip
vpcsssdnfkltvdaaewaykkaqesnkkvkgliltnpsnplgtmldkdtltnlvrfvtr-knihlvvdeiya------a
tvfa---gg--dfvsvaevvn--dvd-i-----------sev----n--vdlihivyslskdmglpgfrvgivysfndsv
vscarkmssfglvssqtqlmlasmlsddqfvdnflmessrrlgirhkvfttgikkadiaclts-naglfawmdlrhll--
---rdrnsfeseielwhiiidrvklnvspgssfrctepgwfricfanmdddtlhvalgriqdfv-sknk-----------
--nkivekasendqvi-------qnksa-kklkw-----tqt----nlrlsf---rrly---edgl-sspgims------
---p-hspllra---
>O.sativa_04g48850.1_OsACS2
-------------------------------------ma-----------------------------------------
------------------------------------------------------------yqgi-dllstkaagdd--hg
enssyfdgwkaydtnpfdlrhnrggviqmglae-nqlsldlieewsk-nhpeasictp--e--gv------sqfkrianf
qdyhglpefrkamaqfmgqvrggkatfdpdrvvmsggatgaqetlafclanpgeaflvptpyypafdrdccwrsgikllp
iechsfndfrltkealvsaydgarrqgisvkgilitnpsnplgtitdrdtlamlatfate-hrvhlvcdeiya------g
svfa---tp--eyvsiaevie--rdv-p------------wc----n--rdlihvvyslskdfglpgfrvgiiysyndav
vaaarrmssfglvssqtqyflarmlsdeefigrflqeskcrlvarherftsglrevgigclrg-naglfswmdlrrml--
---rek-taeaelelwrvivhqvklnvspgtsfhcrepgwfrvchanmddetmevalgrihdfv-rqhqqr---------
--rvkae-------------------------rwa----anr----qlrlsl-p-hhhh--------lspahls--spla
llsp-qspmvrats-
>A.trichopoda_XP_006829176.2
m------------------------------------mn-----------------------------------------
------------------------------------------------------------mcnp-hllsnvatnda--hg
enspyfdgwkayddnpyhpinkphgviqmglae-nqlcfdliedwmr-rnpqasicts--q--gl------snfkeialy
qdyhglpsftkavaefmeqirggrakfdpnrivmsggatganeliafcladpgeafllptpyypgfdrdvkwrtgvelip
vhckysndfrlsigdleaayngaqernikvkgvlvaspsnplgtvldeatliellefstq-kqvhlvcdeiys------a
tvff--sdk--rfisvaeilq--kyp-g------------rf----d--qtlvhivyslskdlglpgfrvgiiysyndiv
vksgrrmssfglvstqtqhllaclladkvfvakfleesrarlkarfttltkglervgihclkg-ggglfcwmnlrpll--
---qea-tveeelriwrrivhevrlnvspgssfhctepgwfrvcfanmdeatmatalhriksfl-ptmapr---------
--rrrpei--------------------------------------glvlsa---srtm---eemkdqgkhmld-fhpls
--sp-hspllkats-
>A.duranensis_XP_015964085.1
mttkenkkppps------ppssssstsg--ggg--tamrvivplqgvvqgrgglflgsvipcalyylfqlyvktrtrhrf
nspp------------tsphsnstp----spshnnlpel---svhprslsrt----hlssptps-aflsgraasla----
adspyyaglykaaenpyhevdnpegvihlavgd-nkicvdlvedwme-knlsgavlee--g--gd---fpgigitgisgc
qpfdgvmklkvavasfmsqavdnsvffnpsqmvitsgvdpaieilsfcladygnaflvptphspsfdgaakwrtgveivp
vpcrsadnfnlniaaldqafnqakkrgqkvrgiiitnpsnpvgnllshetlrslldfare-knihiisneiya------g
styg---ne--efvsmaeile--ved-h------------------d--rervhivyglsddisvpsykacviyscnknv
laaakklarlssisaptqqlltsmlsdarfmqnfieinrlrlqkmcqafvarlkqlgiecars-dggfhcwadmsalm--
---rsy-sekgelelwdrllnvakinvtpgtschciepgwfgfcftllsekdipvvverlqris-eatk-----------
--------------------------------------------------------------------------------
---------------
>A.duranensis_XP_015964365.1
-------------------------------------mrvivplqgvvqgkgglfwgsvipcalfyffqlyfknrrhhhr
s-----------------ppppppp----ppph----hv---qvlprslsri--llsprspagp-ayvsgratsva-ris
adspyyvglrkaaedpyhevhnphgviqlglah-ntlsqdlvhdwih-qngttailgr-----------------giapy
qpldgfmelklavagfmpqvmekpiffspsqmvltagatsaidilsfcladhgnsflvptphspsfdgdikwrsdieiva
vpcrstdnfnlsitaldrafnqakkrgqkvrgiiitnpsnpvgklldretlldivdfare-knihivsnetfa------g
sacg---sk--efvsmveile--aee-l------------------d--rdrvhiiyslsnelsvpdfkvgvlysynenv
lvaarrmakfsalsaptqqllisilsdtrfvqkfieinrlrlrkmyntfvaelkqlgiectss-sggfycwanmskll--
---rsy-gekgelelwdrllnvakinvtpgsschciepgwfrfcfttlsekdvsvvmerirris-aatkse---------
--s-----------------------------------------------------------------------------
---------------
>C.arietinum_Ca8g190800.1
-------------------------------------mrvivplqgvvqgtggliwgsvipcalfyflqlyfktrhrnrq
s-----------------ppsnnlp----lp------el---svlprslsq-----rvrgstas-acisgrvnsiv----
aespyyvglnkvadnpyhqihnpdgviqlglhq-ntlsvdliqewir-hcgsaailgt--p--an------cgclnitdl
apyhgfmdfkvavagfisqvlekpvffnpshmvlttgaipaieilsfcladngnaflvptphcpgfdedvklrtgvdivs
vpcrsaddfnlsitaldqafnqakkrsqkvrgviisnpsnpagkllnretlldlldfare-knihiisneifa------g
stfg---nt--efvsmaeime--aed-r------------------d--rdrvhivfdlanelsvpsfeagviysynehv
vaaskklakfstvsaptqqllismisdttfiqeliktnklrlqkmyntfvagldqlgiecars-sggyccwadlsrli--
---rsy-sekgelelwdrllnvakinvtpgsschciepgwfrfcfttltekdipvvmerigris-etts*----------
--------------------------------------------------------------------------------
---------------
>M.truncatula_Chr5g0398431_[MtACS5]
-------------------------------------mkiivplqgvvqgtgglfwgsvipcalfyflqlyfkt--rnrq
s-----------------ppsnnlp----pp------el---palsrtlsp-----rirgstas-anisgrvnsii---t
tnspyyvglnkvadnpyhrihnpdgviqlglaq-ntlcvdlieewir-hngsaailgt--p--sn------cgclsitdl
atyhgfmdfkvvvagfmsqvlekpvffnpshmvltagaipaieilsfcladngnaflvptphspgfdeavkwrsgvdivy
vscrsaddfnisitaldqafnqakkrsqkvrgviisnpsnpagkllnretlldlldfare-knihiisneifg------g
sayr---ne--efvsmaeime--aed-h------------------d--rgrvhivfdlanelyvpsfnvgviyshnenv
vdaskkmaqfstvsaptqqllitmisdtrfiqeliktnklrlqkmynalveglehlgiectrs-sggfccwadmsrfi--
---rsy-sekgelelwdrllnvakinvtpgsschciepgwfrfcfttlsendipvvverigrif-ktts-----------
--------------------------------------------------------------------------------
---------------
>L.japonicus_LotjaGi2g1v0429000.1
-------------------------------------mfllssl------------------------------------
--------------------------------------------------------------------------------
-------------------------ilq----------------------------------------------------
-----------avaefmsqvlekpiffnpsqmvltagaapaieilsfcladngnaflvptphspgfdgdvkwrtgavivp
vpcrstdnfnlsiaaldqafnqakkrghkvrgiiitnpsnpagkllnretlldlldfare-knihiisnetfa------g
svhg---ne--efvsmteive--aev-h------------------d--rdrvhivfdlsnelsvpgfqvgviysynenv
laasnklarfsavsapaqrllismlsdtrfiqtfietkklrlrkmynafvaglkqleiectrs-sggfccwadmsrli--
---rsy-sekgelelwdrllnvakinvtpgsschciepgwfsfcfttltekdipavmerirmis-eitksh---------
--s-----------------------------------------------------------------------------
---------------
>S.lycopersicum_08g079750.2.1_[SlACS12]
mtrsrnrsptrt------ttistggaggrdgggattamrvivplqgvvqgrgglflgsvipcalfyfwqlylk---rnrs
sgg-------------dnngestapa--rspssthlpevssgsglqrvhsrl--llspkgttgq-sqvsaransiiskqi
dsspyyvglkrasedpydessnpdgviqlglae-nklsldlvqewla-envsrwmmtq--d----------ssitgiaty
qpfdgllelkvavgefmsqalersvsfspsqmvltggatpaleilsfcladpgnaflvpspyypdldrdvkwrtgveiip
vpcrsadnfnlsidaldrafnqakkrglkvrgiiisnpsnpvgnifsretlynlldftte-knihvisneila------g
styg---ne--efvsmaeiid--sed-f------------------d--rsrvhivyglskdlslpgfrvgviyscnenv
laaakkltrfssisaptqhliiqmlsdakfvqqfikknrerlrrmsslfvsglkqlgiectrs-sggfycwadmsrli--
---rsy-nekgeielwdnllnvakinatpgsschcvepgwfrlcfstlsekdisavmqriqkvl-elrksl---------
--s*----------------------------------------------------------------------------
---------------
>A.duranensis_XP_015965923.1
mtrt--------------repesksktsspsss-stgmklivplqgvvqgrggillgslipcalfyffqlylk---krrr
sn--------------dkhpssnpp----spss-sf------pelprtpsrs--nlssrgsltg-vrlsrlattis---d
ddsayyvglnrasrdpyhkltnpdgiiqlglsd-ntlsldligdwmr-kwgsgg------d--dg------lsingiaty
qafdgvdelklalsdfmhqvmggsvhfdtsnmvltagatpaieilsfcladhgnaflvptpyypgfdrdvkwrpgvdlip
vhcrsadnfnlsmtaleqaysqarkrgvkvrgilvsnpsnpvgnmltqdmlynlidfaed-knihlivdevfa------g
styg---se--kfvsvaeilesdsey-i------------------d--nrrihiiyglskdlalagfrvgviysfnknv
latarklcrfssisaptqrlvtsmlsdkkfiqdyfetnrnrmrqvhhefvdalskigikcaks-sggmfcwadmsgli--
---kpy-sekgelelwekfmsiakinitpgsachciepgwfricfttmsldeiplvierirrvv-evckss---------
--s-----------------------------------------------------------------------------
---------------
>C.arietinum_Ca8g054500.1
mtqt-qekptnpipqpqknqkknqsqsqsssss-rsgmklivplqgvvqgrgglllgslipcalfyflqfylk---rrrs
n--------------------hnps----spss-sp------tllprsssrs--nlssrgsisr-vrvsklasils--kp
ddslyylgldrvsqdpfhsllnpngiiqlglsd-nklcldliekwlv-knlegsvmgn-gd--in------lsingiapy
qpfhglnelkialadfmhqvmggsvefdpsnmvltsgatpaieilsfcladhgnaflvptpyypgfdrdvrwrpgidlip
vhcrstdnfnlnitaleqafsqarkrgvkvrgiiisnpsnpvgnimtpdmlfslldfaed-knihiiadevfa------g
styg---se--efvsiaevld--sey-v------------------d--ksrvhiiyglskdlsiagfrvgviysynktv
ldaakkmsrfssisaptqrlvtsmlsdtrfiqeyietnrnrirqvrdefvdsltklgikcaks-sagmfcwadmsgli--
---kpy-sekgelelwekfmtvakinitpgsachciepgwfricfttisfeeiplvierirkvv-esckss---------
--n-----------------------------------------------------------------------------
---------------
>M.truncatula_Chr6g0475681_[MtACS7]
mtqt-qkkptnp------kktqseppsssssss-rtgmklivplqavvqgrngfllgsliplslfyflqlylk---rrrs
e--------------------nnnn----tpssptt------lllprsssrs--nlssrgsisr-vrvsklanvva--kr
ddslyyvgiervekdpyhvkfnpngiiqlglsd-nklsldliekwlv-knlegsmmgn-ed--in------lsingiapy
qsfhglnelkialadfmhqvmggsvefdpsnmvltsgatpaieilsfcladhgnaflvptpyypgfdrdvrwrpgidlip
vhcrstdnfnlnitaleqafsqarkrgvkvrgilisnpsnpvgniltpdmlfslldfaed-knihiiadevfa------g
styg---se--efvsiaevld--sey-i------------------d--ksrvhivyglskdlsiagfrvgvihshnktv
ldaakkmsrfsaisaptqrlvtsmlsdkrfiqeyietnrnrirrvhdefvdcltklgikcaks-sagmfcwadmsgli--
---rpy-sekgelelwekfmsvakinitpgsachciepgwfricfttisfeeipvvidrirkvv-esckss---------
--d-----------------------------------------------------------------------------
---------------
>L.japonicus_LotjaGi2g1v0159300.1
mtqt--rkpsdpk--hrtrepktpsssssssfs-tsgmklivplqgvvqgrgglflgtlipcalfyflqlylk---rrrs
g-------------------fnnpp----spsstss------ptlprtssrs--nlstrgsisr-vrvsklatlva--kp
ddslyylglekvsqdpydasenpngiiqlglsd-nklcldligkwvs-rnlegslmgssdd--vt------lsingiapy
qphdglgelkmalsdfmqqvmgesvkfdpsnmiltsgatpaieilsfcladhgnaflvptpyypgfvrdvrwrpgvdlip
vhcrstdnfnlnitaleqaysqarkrgvkvrgilisnpsnpvgniltpdvlfslldfaee-knihiiadevfa------g
styg---sd--kfvsiaeild--sey-v------------------d--ksrvhivyglskdlslagfrvgviysfnhtv
laaakklsrfssisaptqrlvasmlsdkrfiqeyletnryriqqvhdkfvdclsklgikcaks-sagmfcwadmsgli--
---rpy-sekgelelwekfmsvskinitpgsachciepgwfricftsisfediplvierirrvv-esckss---------
--s-----------------------------------------------------------------------------
---------------
>S.lycopersicum_03g007070.2.1_[SlACS11]
mtsagqlkpnld------sendtgkaspgdsgg-tsgmrlvvplqgvvqgrgglilgslipcalfyflqfylk---rhrt
t-----------------psssnpp----spst-sspnl---sdlqrsssrl--nlstrgsvgr-vflssraslva--ap
ndspyyvgmdrfradpydeldnpdgvidlgiae-nrlsldliekwis-snvnigsggd--g----------lningilty
qpfdgmaelkvamsgfmsqvmgekvsfdpsrmvltsgatpaievlcfcladhgnallvptpyypgfdrdirwrtgvdlip
vycrssdafmvdittldqafnharkrgkkvrgilisnpsnpvgnilnremlyrildfare-knihvisdeifa------g
snyg---ge--efvsiaeild--edd-a------------------d--rdrvhiiyglskdlsvpgfrlgvlysfnenv
vaaskkltrfcaasaptqsllvamlsdagfikdymrtnrerlrkvfdlfvaglkqlgiecmks-saglycwvnmsgli--
---gpy-nekgelelwekllnvakinvtpgsachciepgwfrccfstveekgipvvmerirkvv-elvrps---------
--d*----------------------------------------------------------------------------
---------------
>A.thaliana_NP_199982.2_AT5G51690_[ACS12]_aminotransferase
-------------------------------------mrlivplrgviqgrgglfvgslipcclfyflqlylk---rrr-
-------------------pppsdp-----------------tdlprtfsrt-nlfsrgnsigr-vrvssravpva--kp
sdspyyiglervktdpydritntdgiiqlglae-stlcfdllqrwms-enlmesmmqs-dd--ge------fdissiamy
kpfegllelrvafadfmsrimggnvsfdpsnmvitaggtpaievlafcladhgnafliptpyypgfdrdikfrtgvelip
vhcrssdnftvtvsaleqalnqarkrgskvsgilfsnpsnpvgnilsretlcdilrfaqe-knihvisdeifa------g
svyg---dk--efvsmaeiag--sge-f------------------d--ktrvhiiyglskdlsipgfragviysfhedv
vnaakklmrfssvpvlvqrilisllsdvrfiegymaahrqrirdkhirfveglkqlgipcaes-ggglycwvdmssll--
---tsy-sekgelelfeklltvakinatpgtacyciepgwfrccftaladedipvimerirqla-esfrs----------
--------------------------------------------------------------------------------
---------------
>O.sativa_06g03990.1_[OsACS6]
mrrsgnggaakkk-----kkrsasaaserrpra-dggmrivvplqgvvqgrgglvlgslipcalfyffqlyik---rnra
s-------------------pppppg---sptaasaaav---spihrslsrg--llapraalpa---isargasv---rd
ddslyyaglrrcaadpyhpvtnpsgiiqlglae-nylsldlvgrwme-ehaaeaasma--g--gedederelsirglaay
qpydgilalkmalagfmrqimqgsvsfepsqvvitsgatpameilsfcladpgnaflvpspyypgwdrdikwrtgielip
vpcrstdnfnisitaleiaynqakkrgikvrgvlisnpnnptgsfvpkqtlhdllefaae-knihlisdevfa------g
styg---sg--kfvsvaevvd--dledf------------------d--kgrvhiiyglskdlslagfrvgviysynesi
vtaaakiarfssvstptqrllvamlsdqkfisdylkvnrerlrkmyhlfvdaldqvgiecyks-sggfycwadmskfi--
---rsy-sekgerklwdrlleeakvnvtpgsschciepgwfrccfttlsehdipvlvqrlrtit-dshkpn---------
--h*----------------------------------------------------------------------------
---------------
>A.thaliana_NP_564804.1_AT1G62960_[ACS10]_aminotransferase
mtrt---epnrsr----ssnsdsdknsgnvgggrttgmrvivplqgvvqgrgglflgsvipcaffyflqfylk---rnrk
ndesdnsgeqnssassssspnsglpdptrsqsaghltel---tglprslsri--llsprnsgga-vsvsgrvncvl-kgg
dsspyyvgqkrveddpydelgnpdgviqlglaqnnklsld---dwvl-enpkeaisdg-------------lsisgiasy
epsdgllelkmavagfmteatknsvtfdpsqlvltsgassaieilsfcladsgnaflvptpcspgydrdvkwrtgvdiih
vpcrsadnfnmsmvvldrafyqakkrgvrirgiiisnpsnpmgsllsrenlyalldfare-rnihiisneifa------g
svhg---ee-gefvsmaeivd--teeni------------------d--rervhivydlskdlsfrglrsaaiysfnesv
lsasrklttlspvssptqhllisaisnpknvqrfvktnrqrlqsiytelveglkelgiectrs-nggfycwadmrgli--
---ssy-sekgeielwnkllnigkinvipgscchciepgwfricfsnlserdvpvvmnrirkvc-etcksq---------
--n-----------------------------------------------------------------------------
---------------
>A.trichopoda_XP_020531397.1
mtqdifrrrnqg------eeegtrrktgtldgg--aamriivplqgviqgrgglvlgfvapcalfyflqlffr---ryrs
s----------------sspppapp----srsv-sssql---avesetqsqlgslvslrgssgp-ayissralslr--kt
gnseyyvglkeyldnpydpvmnpngviqlglad-nkltldligewms-nnmrrsllgd--d--ev----aplsmcgiagy
qrfdglpemkyavagfmnqvlngkvsfnpsqiiltagatpsieilsycladpgnaflvpspyypgfdrdikfrsgvemip
vpcrstdsfnisitaldraytqakkrglkvralllsnpsnpvgnlisrdlwyslldfsre-rdihlisdeifa------g
svyg---dg--efvsvaevls--sge-f------------------d--ksrvhiiyglskdmclagfrvgvlysynesv
laaatrlarfcpvsaptqrlmtsmlsdrvfiaqflrenrerltkmhgafvgglkelgiectks-vggfycwadmshli--
---rsy-sekgeielwkkllydggvnvtpgsschsiepgwfrccftmlseeelgvamerirkks-tsfkcm---------
--ktfn----------------------------------------gmgins-s-etgf---hdhg--------------
----------r----
