# Supplementary material for: Spatiotemporal dynamics of ethylene biosynthesis shape infection and nodule initiation in Medicago truncatula
Source: Plant Cell. 2026 Jun 10;38(6):koag173. doi: 10.1093/plcell/koag173 (PMC13291814; doi:10.1093/plcell/koag173)
Supplement: koag173_Supplementary_Data [file koag173_supplementary_data.zip › Supplemental File S7_ACS_v4_iqtree.contree.nwk]

((((((((((((CaACS9:0.05940674120000011,MtACS9:0.07534065569999981)100:0.1051058641,LjACS9:0.18618814849999987)99:0.045746038699999936,AdACS9:0.220170521)99:0.0468289328,(((CaACS8:0.09082927780000016,MtACS8:0.035285700100000206)99:0.04800581250000002,LjACS8:0.13778474649999994)99:0.03945789570000002,AdACS8:0.16576348870000013)100:0.03194216009999984)100:0.11825965390000004,(AtACS1:0.3557643170999998,AtACS2:0.46351226599999995)100:0.15354384079999983)89:0.04820422560000015,(SlACS2:0.20332519440000008,SlACS4:0.45444056580000014)100:0.23452115419999986)98:0.03566826060000006,((((((CaACS10:0.04345804710000012,MtACS10:0.06831496909999979)100:0.09282421069999991,LjACS10:0.12046576660000019)98:0.05758139530000017,AdACS10:0.1774056719999999)88:0.03789919239999984,(LjACS11:0.18171290630000003,AdACS11:0.2337916724000002)99:0.04847802729999984)100:0.20085038720000004,AtACS6:0.5184124028000001)92:0.05807025779999986,((SlACS1B:0.022673056499999955,SlACS1A:0.0535798743)100:0.1821780113,SlACS13:0.4827698107999998)100:0.15895188550000006)96:0.09791905480000018)95:0.1435834263000002,OsACS2:0.7106637650000001)84:0.14630180980000018,'Atr_XP_006829176.2':0.6735451995999999)100:0.3691718455000004,((((((((((((CaACS3b:0.007865132600000102,CaACS3a:0.01812076270000018)100:0.11042336790000018,MtACS3:0.08904353680000021)100:0.10000502360000008,LjACS3:0.11461343999999984)92:0.02795904139999994,((MtACS1a:0.000002,MtACS1b:0.000002)100:0.16936316640000015,CaACS1:0.13885027250000004)98:0.05234699689999989)86:0.03332912820000011,AdACS3:0.2587465725000002)82:0.011530740099999992,LjACS1:0.15650068839999998)97:0.02793489580000008,AdACS1:0.13416103150000014)100:0.08969282229999997,(SlACS9:0.1777558065,SlACS10:0.22748188650000012)99:0.0750548929999999)99:0.07196995400000006,AtACS7:0.3181729645)72:0.048564784899999935,((OsACS5:0.18959818200000012,OsACS4:0.22271015000000016)100:0.06525578559999978,OsACS3:0.27105062999999996)100:0.5924766871)99:0.11005007759999996,'Atr_XP_006853996.2':0.31710337300000013)100:0.1683006547999999,'Atr_XP_006837379.1':0.9098670453)98:0.19090895730000002)98:0.2055697565000001,(((((((((CaACS2:0.10277193570000032,MtACS2:0.08076513409999997)99:0.045449764100000234,AdACS2:0.21749916120000012)50:0.019388147899999986,LjACS2:0.12980488390000033)55:0.04785193509999974,((CaACS6:0.09184246260000029,MtACS6:0.09030601700000052)99:0.03965092809999948,LjACS6:0.1370417372999997)57:0.021745343600000133)55:0.03629217409999974,AdACS6:0.16943352889999996)100:0.16473178430000024,(((AtACS4:0.22015558960000003,AtACS8:0.16478023890000015)100:0.08890158959999983,(AtACS9:0.03960356229999995,AtACS5:0.07903866029999973)100:0.1869720250000002)100:0.10696436339999993,(SlACS3:0.11133520129999974,SlACS8:0.16037176519999985)100:0.11745940310000025)63:0.03252286830000006)83:0.0712027123000003,((((LjACS4:0.1880365223,MtACS4:0.28541430239999954)94:0.062032493000000244,AdACS4:0.3118486818999999)100:0.1901732814999999,AtACS11:0.5769342729)72:0.04595908790000003,SlACS5:0.5021286141000001)71:0.0714624106999997)65:0.04676074270000008,OsACS1:0.6396088961000004)94:0.12489464800000016,'Atr_XP_020530056.1':0.46645842150000005)98:0.21804309099999974):0.6900274602500001,((((((((('Ca8g190800.1':0.07254614639999968,MtACS5:0.1267946142999996)100:0.18550777470000002,'Lj_LotjaGi2g1v0429000.1':0.1622496859)99:0.07459802699999996,'Ad_XP_015964365.1':0.2882501276)100:0.07651462990000013,'Ad_XP_015964085.1':0.39402912059999995)100:0.16942667050000004,AtACS10:0.5510420419999997)89:0.0217469146,SlACS12:0.33347279640000016)100:0.11163918949999996,((((('Ca8g054500.1':0.06876979589999976,MtACS7:0.10564040309999978)100:0.0881719648999999,'Lj_LotjaGi2g1v0159300.1':0.12253978050000036)97:0.06942248789999983,'Ad_XP_015965923.1':0.24929242630000026)100:0.31918847780000004,SlACS11:0.4287851894000001)96:0.06705928510000003,AtACS12:0.5868637525000002)99:0.10826282259999997)94:0.10256931169999994,OsACS6:0.6262153462)91:0.135308883,'Atr_XP_020531397.1':0.5620308239999998)100:0.6900274602500001);
